# Supplementary material for: Direct and indirect effects of roads on space use by jaguars in Brazil
Source: Sci Rep. 2021 Nov 19;11:22617. doi: 10.1038/s41598-021-01936-6 (PMC8604938; doi:10.1038/s41598-021-01936-6)
Supplement: Supplementary file 2 — Supplementary Table S1. [file 41598_2021_1936_MOESM2_ESM.xlsx]

## Sheet: Sheet1
Individual	Longitude	Latitude	Study_name	Sex	Year	Group	Area_ID
12	-57.3747	-16.9623	Jaguar_Taiama	Female	2014	no_roads	6
12	-57.3705	-16.942	Jaguar_Taiama	Female	2014	no_roads	6
12	-57.3792	-16.9646	Jaguar_Taiama	Female	2014	no_roads	6
12	-57.3728	-16.9913	Jaguar_Taiama	Female	2014	no_roads	6
12	-57.3729	-16.991	Jaguar_Taiama	Female	2014	no_roads	6
12	-57.3731	-16.9896	Jaguar_Taiama	Female	2014	no_roads	6
12	-57.3732	-16.9896	Jaguar_Taiama	Female	2014	no_roads	6
12	-57.3614	-16.9954	Jaguar_Taiama	Female	2014	no_roads	6
12	-57.3718	-16.9954	Jaguar_Taiama	Female	2014	no_roads	6
12	-57.372	-16.9905	Jaguar_Taiama	Female	2014	no_roads	6
12	-57.3728	-16.9912	Jaguar_Taiama	Female	2014	no_roads	6
12	-57.3826	-16.9854	Jaguar_Taiama	Female	2014	no_roads	6
12	-57.3807	-16.9974	Jaguar_Taiama	Female	2014	no_roads	6
12	-57.3779	-16.9809	Jaguar_Taiama	Female	2014	no_roads	6
12	-57.3725	-16.9741	Jaguar_Taiama	Female	2014	no_roads	6
12	-57.3591	-16.9701	Jaguar_Taiama	Female	2014	no_roads	6
12	-57.3564	-16.9688	Jaguar_Taiama	Female	2014	no_roads	6
12	-57.3617	-16.9546	Jaguar_Taiama	Female	2014	no_roads	6
12	-57.3619	-16.9544	Jaguar_Taiama	Female	2014	no_roads	6
12	-57.364	-16.9545	Jaguar_Taiama	Female	2014	no_roads	6
12	-57.3658	-16.9395	Jaguar_Taiama	Female	2014	no_roads	6
12	-57.3783	-16.9613	Jaguar_Taiama	Female	2014	no_roads	6
12	-57.3777	-16.961	Jaguar_Taiama	Female	2014	no_roads	6
12	-57.3675	-16.9762	Jaguar_Taiama	Female	2014	no_roads	6
12	-57.3677	-16.9759	Jaguar_Taiama	Female	2014	no_roads	6
12	-57.3663	-16.9764	Jaguar_Taiama	Female	2014	no_roads	6
12	-57.3721	-16.9732	Jaguar_Taiama	Female	2014	no_roads	6
12	-57.3807	-16.9683	Jaguar_Taiama	Female	2015	no_roads	6
12	-57.3866	-16.9841	Jaguar_Taiama	Female	2015	no_roads	6
12	-57.3821	-16.9827	Jaguar_Taiama	Female	2015	no_roads	6
12	-57.3822	-16.9826	Jaguar_Taiama	Female	2015	no_roads	6
12	-57.3817	-16.9828	Jaguar_Taiama	Female	2015	no_roads	6
12	-57.3822	-16.983	Jaguar_Taiama	Female	2015	no_roads	6
12	-57.3864	-16.9732	Jaguar_Taiama	Female	2015	no_roads	6
12	-57.3861	-16.9731	Jaguar_Taiama	Female	2015	no_roads	6
12	-57.3886	-16.9774	Jaguar_Taiama	Female	2015	no_roads	6
12	-57.3943	-16.9838	Jaguar_Taiama	Female	2015	no_roads	6
12	-57.3915	-17.0088	Jaguar_Taiama	Female	2015	no_roads	6
12	-57.3937	-17.033	Jaguar_Taiama	Female	2015	no_roads	6
12	-57.39	-17.0305	Jaguar_Taiama	Female	2015	no_roads	6
12	-57.402	-17.045	Jaguar_Taiama	Female	2015	no_roads	6
12	-57.3805	-17.0117	Jaguar_Taiama	Female	2015	no_roads	6
12	-57.3731	-16.9906	Jaguar_Taiama	Female	2015	no_roads	6
12	-57.3728	-16.9912	Jaguar_Taiama	Female	2015	no_roads	6
12	-57.3868	-16.9881	Jaguar_Taiama	Female	2015	no_roads	6
12	-57.3784	-16.9927	Jaguar_Taiama	Female	2015	no_roads	6
12	-57.3786	-16.992	Jaguar_Taiama	Female	2015	no_roads	6
12	-57.3867	-16.9817	Jaguar_Taiama	Female	2015	no_roads	6
12	-57.3826	-16.9687	Jaguar_Taiama	Female	2015	no_roads	6
12	-57.4036	-16.9626	Jaguar_Taiama	Female	2015	no_roads	6
12	-57.374	-16.9554	Jaguar_Taiama	Female	2015	no_roads	6
12	-57.3739	-16.9553	Jaguar_Taiama	Female	2015	no_roads	6
12	-57.3614	-16.9613	Jaguar_Taiama	Female	2015	no_roads	6
12	-57.364	-16.9547	Jaguar_Taiama	Female	2015	no_roads	6
12	-57.3639	-16.955	Jaguar_Taiama	Female	2015	no_roads	6
12	-57.3641	-16.9547	Jaguar_Taiama	Female	2015	no_roads	6
12	-57.3746	-16.9963	Jaguar_Taiama	Female	2015	no_roads	6
12	-57.3784	-16.992	Jaguar_Taiama	Female	2015	no_roads	6
12	-57.3748	-16.9926	Jaguar_Taiama	Female	2015	no_roads	6
12	-57.3746	-16.9963	Jaguar_Taiama	Female	2015	no_roads	6
12	-57.3757	-16.9906	Jaguar_Taiama	Female	2015	no_roads	6
12	-57.3786	-16.9921	Jaguar_Taiama	Female	2015	no_roads	6
12	-57.3876	-16.9844	Jaguar_Taiama	Female	2015	no_roads	6
12	-57.3884	-16.9864	Jaguar_Taiama	Female	2015	no_roads	6
12	-57.3883	-16.9863	Jaguar_Taiama	Female	2015	no_roads	6
12	-57.3777	-17.0034	Jaguar_Taiama	Female	2015	no_roads	6
12	-57.3961	-17.0032	Jaguar_Taiama	Female	2015	no_roads	6
12	-57.4027	-17.0407	Jaguar_Taiama	Female	2015	no_roads	6
12	-57.4052	-17.0399	Jaguar_Taiama	Female	2015	no_roads	6
12	-57.386	-17.0024	Jaguar_Taiama	Female	2015	no_roads	6
12	-57.3844	-16.9974	Jaguar_Taiama	Female	2015	no_roads	6
12	-57.3785	-16.9921	Jaguar_Taiama	Female	2015	no_roads	6
12	-57.3889	-17.0116	Jaguar_Taiama	Female	2015	no_roads	6
12	-57.3824	-17.0027	Jaguar_Taiama	Female	2015	no_roads	6
12	-57.3993	-16.9848	Jaguar_Taiama	Female	2015	no_roads	6
12	-57.3744	-16.9955	Jaguar_Taiama	Female	2015	no_roads	6
12	-57.3859	-17.0295	Jaguar_Taiama	Female	2015	no_roads	6
12	-57.3777	-17.0282	Jaguar_Taiama	Female	2015	no_roads	6
12	-57.3764	-17.0276	Jaguar_Taiama	Female	2015	no_roads	6
12	-57.3741	-16.9972	Jaguar_Taiama	Female	2015	no_roads	6
12	-57.3864	-16.9999	Jaguar_Taiama	Female	2015	no_roads	6
12	-57.3855	-16.9998	Jaguar_Taiama	Female	2015	no_roads	6
12	-57.3852	-16.9996	Jaguar_Taiama	Female	2015	no_roads	6
12	-57.3851	-16.9837	Jaguar_Taiama	Female	2015	no_roads	6
12	-57.3852	-16.9837	Jaguar_Taiama	Female	2015	no_roads	6
12	-57.376	-17.0179	Jaguar_Taiama	Female	2015	no_roads	6
12	-57.3951	-17.0357	Jaguar_Taiama	Female	2015	no_roads	6
12	-57.3937	-17.0331	Jaguar_Taiama	Female	2015	no_roads	6
12	-57.3596	-17.0818	Jaguar_Taiama	Female	2015	no_roads	6
12	-57.3519	-17.0565	Jaguar_Taiama	Female	2015	no_roads	6
12	-57.361	-17.0707	Jaguar_Taiama	Female	2015	no_roads	6
12	-57.3604	-17.0829	Jaguar_Taiama	Female	2015	no_roads	6
12	-57.3679	-17.0609	Jaguar_Taiama	Female	2015	no_roads	6
12	-57.3661	-17.0632	Jaguar_Taiama	Female	2015	no_roads	6
12	-57.3919	-17.0638	Jaguar_Taiama	Female	2015	no_roads	6
12	-57.395	-17.0755	Jaguar_Taiama	Female	2015	no_roads	6
12	-57.3666	-17.127	Jaguar_Taiama	Female	2015	no_roads	6
12	-57.3705	-17.1245	Jaguar_Taiama	Female	2015	no_roads	6
12	-57.3664	-17.1271	Jaguar_Taiama	Female	2015	no_roads	6
12	-57.3548	-17.1759	Jaguar_Taiama	Female	2015	no_roads	6
12	-57.3553	-17.1717	Jaguar_Taiama	Female	2015	no_roads	6
12	-57.3697	-17.1168	Jaguar_Taiama	Female	2015	no_roads	6
12	-57.3646	-17.1283	Jaguar_Taiama	Female	2015	no_roads	6
12	-57.3645	-17.1288	Jaguar_Taiama	Female	2015	no_roads	6
12	-57.3646	-17.1281	Jaguar_Taiama	Female	2015	no_roads	6
12	-57.3661	-17.1312	Jaguar_Taiama	Female	2015	no_roads	6
12	-57.3565	-17.1235	Jaguar_Taiama	Female	2015	no_roads	6
12	-57.3566	-17.1236	Jaguar_Taiama	Female	2015	no_roads	6
12	-57.366	-17.1311	Jaguar_Taiama	Female	2015	no_roads	6
12	-57.3657	-17.1292	Jaguar_Taiama	Female	2015	no_roads	6
12	-57.3656	-17.1297	Jaguar_Taiama	Female	2015	no_roads	6
12	-57.3504	-17.1795	Jaguar_Taiama	Female	2015	no_roads	6
12	-57.3345	-17.222	Jaguar_Taiama	Female	2015	no_roads	6
12	-57.3362	-17.2147	Jaguar_Taiama	Female	2015	no_roads	6
12	-57.3559	-17.1739	Jaguar_Taiama	Female	2015	no_roads	6
12	-57.3559	-17.1738	Jaguar_Taiama	Female	2015	no_roads	6
12	-57.3556	-17.1739	Jaguar_Taiama	Female	2015	no_roads	6
12	-57.3644	-17.1724	Jaguar_Taiama	Female	2015	no_roads	6
12	-57.3676	-17.1512	Jaguar_Taiama	Female	2015	no_roads	6
12	-57.3608	-17.1486	Jaguar_Taiama	Female	2015	no_roads	6
12	-57.3622	-17.1486	Jaguar_Taiama	Female	2015	no_roads	6
12	-57.3648	-17.1275	Jaguar_Taiama	Female	2015	no_roads	6
12	-57.369	-17.1146	Jaguar_Taiama	Female	2015	no_roads	6
12	-57.3702	-17.0526	Jaguar_Taiama	Female	2015	no_roads	6
12	-57.3996	-17.0486	Jaguar_Taiama	Female	2015	no_roads	6
12	-57.4005	-17.0438	Jaguar_Taiama	Female	2015	no_roads	6
12	-57.3766	-17.02	Jaguar_Taiama	Female	2015	no_roads	6
12	-57.3858	-16.9919	Jaguar_Taiama	Female	2015	no_roads	6
12	-57.3839	-16.9892	Jaguar_Taiama	Female	2015	no_roads	6
12	-57.3874	-16.9728	Jaguar_Taiama	Female	2015	no_roads	6
12	-57.3883	-16.9712	Jaguar_Taiama	Female	2015	no_roads	6
12	-57.4122	-16.9634	Jaguar_Taiama	Female	2015	no_roads	6
13	-57.3876	-16.9262	Jaguar_Taiama	Male	2014	no_roads	6
13	-57.3885	-16.9259	Jaguar_Taiama	Male	2014	no_roads	6
13	-57.3812	-16.9305	Jaguar_Taiama	Male	2014	no_roads	6
13	-57.3781	-16.9315	Jaguar_Taiama	Male	2014	no_roads	6
13	-57.3778	-16.9369	Jaguar_Taiama	Male	2014	no_roads	6
13	-57.3838	-16.9382	Jaguar_Taiama	Male	2014	no_roads	6
13	-57.3895	-16.9448	Jaguar_Taiama	Male	2014	no_roads	6
13	-57.4169	-16.9404	Jaguar_Taiama	Male	2014	no_roads	6
13	-57.4458	-16.9218	Jaguar_Taiama	Male	2014	no_roads	6
13	-57.4703	-16.9162	Jaguar_Taiama	Male	2014	no_roads	6
13	-57.485	-16.908	Jaguar_Taiama	Male	2014	no_roads	6
13	-57.4849	-16.908	Jaguar_Taiama	Male	2014	no_roads	6
13	-57.4806	-16.9112	Jaguar_Taiama	Male	2014	no_roads	6
13	-57.4896	-16.901	Jaguar_Taiama	Male	2014	no_roads	6
13	-57.4846	-16.9006	Jaguar_Taiama	Male	2014	no_roads	6
13	-57.4752	-16.9095	Jaguar_Taiama	Male	2014	no_roads	6
13	-57.4712	-16.9156	Jaguar_Taiama	Male	2014	no_roads	6
13	-57.4664	-16.9171	Jaguar_Taiama	Male	2014	no_roads	6
13	-57.4595	-16.9158	Jaguar_Taiama	Male	2014	no_roads	6
13	-57.4591	-16.918	Jaguar_Taiama	Male	2014	no_roads	6
13	-57.4478	-16.9241	Jaguar_Taiama	Male	2014	no_roads	6
13	-57.4594	-16.9158	Jaguar_Taiama	Male	2014	no_roads	6
13	-57.4597	-16.9178	Jaguar_Taiama	Male	2014	no_roads	6
13	-57.4807	-16.9112	Jaguar_Taiama	Male	2015	no_roads	6
13	-57.4806	-16.9111	Jaguar_Taiama	Male	2015	no_roads	6
13	-57.4844	-16.9078	Jaguar_Taiama	Male	2015	no_roads	6
13	-57.4806	-16.9112	Jaguar_Taiama	Male	2015	no_roads	6
13	-57.4441	-16.9209	Jaguar_Taiama	Male	2015	no_roads	6
13	-57.4479	-16.9234	Jaguar_Taiama	Male	2015	no_roads	6
13	-57.4737	-16.9088	Jaguar_Taiama	Male	2015	no_roads	6
13	-57.4506	-16.9172	Jaguar_Taiama	Male	2015	no_roads	6
13	-57.456	-16.914	Jaguar_Taiama	Male	2015	no_roads	6
13	-57.4806	-16.9118	Jaguar_Taiama	Male	2015	no_roads	6
13	-57.4499	-16.9247	Jaguar_Taiama	Male	2015	no_roads	6
13	-57.4514	-16.9236	Jaguar_Taiama	Male	2015	no_roads	6
13	-57.4513	-16.9237	Jaguar_Taiama	Male	2015	no_roads	6
13	-57.47	-16.9164	Jaguar_Taiama	Male	2015	no_roads	6
13	-57.4804	-16.9078	Jaguar_Taiama	Male	2015	no_roads	6
13	-57.4849	-16.9006	Jaguar_Taiama	Male	2015	no_roads	6
13	-57.4342	-16.9402	Jaguar_Taiama	Male	2015	no_roads	6
13	-57.4195	-16.9436	Jaguar_Taiama	Male	2015	no_roads	6
13	-57.4332	-16.9249	Jaguar_Taiama	Male	2015	no_roads	6
13	-57.4485	-16.9212	Jaguar_Taiama	Male	2015	no_roads	6
13	-57.4331	-16.9266	Jaguar_Taiama	Male	2015	no_roads	6
13	-57.4429	-16.9233	Jaguar_Taiama	Male	2015	no_roads	6
13	-57.473	-16.9123	Jaguar_Taiama	Male	2015	no_roads	6
13	-57.4711	-16.9157	Jaguar_Taiama	Male	2015	no_roads	6
13	-57.444	-16.9224	Jaguar_Taiama	Male	2015	no_roads	6
13	-57.4261	-16.9405	Jaguar_Taiama	Male	2015	no_roads	6
13	-57.4595	-16.918	Jaguar_Taiama	Male	2015	no_roads	6
13	-57.4666	-16.917	Jaguar_Taiama	Male	2015	no_roads	6
13	-57.4855	-16.9085	Jaguar_Taiama	Male	2015	no_roads	6
13	-57.4851	-16.9082	Jaguar_Taiama	Male	2015	no_roads	6
13	-57.4706	-16.916	Jaguar_Taiama	Male	2015	no_roads	6
13	-57.486	-16.9011	Jaguar_Taiama	Male	2015	no_roads	6
13	-57.435	-16.9354	Jaguar_Taiama	Male	2015	no_roads	6
13	-57.4348	-16.9355	Jaguar_Taiama	Male	2015	no_roads	6
13	-57.4338	-16.9403	Jaguar_Taiama	Male	2015	no_roads	6
13	-57.4315	-16.9395	Jaguar_Taiama	Male	2015	no_roads	6
13	-57.4197	-16.9422	Jaguar_Taiama	Male	2015	no_roads	6
13	-57.4198	-16.9422	Jaguar_Taiama	Male	2015	no_roads	6
13	-57.4206	-16.9412	Jaguar_Taiama	Male	2015	no_roads	6
13	-57.4218	-16.9521	Jaguar_Taiama	Male	2015	no_roads	6
13	-57.4487	-16.9186	Jaguar_Taiama	Male	2015	no_roads	6
13	-57.4488	-16.9208	Jaguar_Taiama	Male	2015	no_roads	6
13	-57.4598	-16.9178	Jaguar_Taiama	Male	2015	no_roads	6
13	-57.4808	-16.9124	Jaguar_Taiama	Male	2015	no_roads	6
13	-57.4453	-16.918	Jaguar_Taiama	Male	2015	no_roads	6
13	-57.4443	-16.9224	Jaguar_Taiama	Male	2015	no_roads	6
13	-57.462	-16.9169	Jaguar_Taiama	Male	2015	no_roads	6
13	-57.4806	-16.9111	Jaguar_Taiama	Male	2015	no_roads	6
13	-57.4925	-16.8967	Jaguar_Taiama	Male	2015	no_roads	6
13	-57.4981	-16.8882	Jaguar_Taiama	Male	2015	no_roads	6
13	-57.4981	-16.8882	Jaguar_Taiama	Male	2015	no_roads	6
13	-57.4536	-16.9215	Jaguar_Taiama	Male	2015	no_roads	6
13	-57.4536	-16.9215	Jaguar_Taiama	Male	2015	no_roads	6
13	-57.4536	-16.9215	Jaguar_Taiama	Male	2015	no_roads	6
13	-57.4482	-16.9218	Jaguar_Taiama	Male	2015	no_roads	6
13	-57.4363	-16.9388	Jaguar_Taiama	Male	2015	no_roads	6
13	-57.4348	-16.9353	Jaguar_Taiama	Male	2015	no_roads	6
13	-57.4331	-16.9216	Jaguar_Taiama	Male	2015	no_roads	6
13	-57.4381	-16.9226	Jaguar_Taiama	Male	2015	no_roads	6
13	-57.4595	-16.9178	Jaguar_Taiama	Male	2015	no_roads	6
13	-57.4709	-16.9154	Jaguar_Taiama	Male	2015	no_roads	6
13	-57.4831	-16.9001	Jaguar_Taiama	Male	2015	no_roads	6
13	-57.4727	-16.9145	Jaguar_Taiama	Male	2015	no_roads	6
13	-57.4806	-16.9124	Jaguar_Taiama	Male	2015	no_roads	6
13	-57.4419	-16.923	Jaguar_Taiama	Male	2015	no_roads	6
13	-57.4247	-16.9411	Jaguar_Taiama	Male	2015	no_roads	6
13	-57.4336	-16.9205	Jaguar_Taiama	Male	2015	no_roads	6
13	-57.435	-16.9354	Jaguar_Taiama	Male	2015	no_roads	6
13	-57.462	-16.918	Jaguar_Taiama	Male	2015	no_roads	6
13	-57.4636	-16.9184	Jaguar_Taiama	Male	2015	no_roads	6
13	-57.4713	-16.9156	Jaguar_Taiama	Male	2015	no_roads	6
13	-57.47	-16.9168	Jaguar_Taiama	Male	2015	no_roads	6
13	-57.4701	-16.9169	Jaguar_Taiama	Male	2015	no_roads	6
13	-57.4556	-16.9195	Jaguar_Taiama	Male	2015	no_roads	6
13	-57.4519	-16.9238	Jaguar_Taiama	Male	2015	no_roads	6
13	-57.4654	-16.9161	Jaguar_Taiama	Male	2015	no_roads	6
13	-57.4624	-16.9166	Jaguar_Taiama	Male	2015	no_roads	6
13	-57.4498	-16.9176	Jaguar_Taiama	Male	2015	no_roads	6
13	-57.459	-16.9215	Jaguar_Taiama	Male	2015	no_roads	6
13	-57.4696	-16.9165	Jaguar_Taiama	Male	2015	no_roads	6
13	-57.4533	-16.9224	Jaguar_Taiama	Male	2015	no_roads	6
13	-57.4331	-16.9218	Jaguar_Taiama	Male	2015	no_roads	6
13	-57.4497	-16.9185	Jaguar_Taiama	Male	2015	no_roads	6
13	-57.471	-16.9154	Jaguar_Taiama	Male	2015	no_roads	6
13	-57.4317	-16.9231	Jaguar_Taiama	Male	2015	no_roads	6
13	-57.4308	-16.9082	Jaguar_Taiama	Male	2015	no_roads	6
13	-57.4338	-16.9186	Jaguar_Taiama	Male	2015	no_roads	6
13	-57.4331	-16.9215	Jaguar_Taiama	Male	2015	no_roads	6
13	-57.4331	-16.9214	Jaguar_Taiama	Male	2015	no_roads	6
13	-57.4559	-16.9216	Jaguar_Taiama	Male	2015	no_roads	6
13	-57.4489	-16.9207	Jaguar_Taiama	Male	2015	no_roads	6
13	-57.4718	-16.9152	Jaguar_Taiama	Male	2015	no_roads	6
13	-57.4716	-16.9153	Jaguar_Taiama	Male	2015	no_roads	6
13	-57.4821	-16.9098	Jaguar_Taiama	Male	2015	no_roads	6
13	-57.4853	-16.9015	Jaguar_Taiama	Male	2015	no_roads	6
13	-57.4807	-16.9124	Jaguar_Taiama	Male	2015	no_roads	6
13	-57.4708	-16.9157	Jaguar_Taiama	Male	2015	no_roads	6
13	-57.4293	-16.94	Jaguar_Taiama	Male	2015	no_roads	6
13	-57.4749	-16.9133	Jaguar_Taiama	Male	2015	no_roads	6
13	-57.4812	-16.8992	Jaguar_Taiama	Male	2015	no_roads	6
13	-57.4854	-16.9016	Jaguar_Taiama	Male	2015	no_roads	6
13	-57.4752	-16.9098	Jaguar_Taiama	Male	2015	no_roads	6
13	-57.477	-16.9101	Jaguar_Taiama	Male	2015	no_roads	6
13	-57.4808	-16.9124	Jaguar_Taiama	Male	2015	no_roads	6
13	-57.4865	-16.9091	Jaguar_Taiama	Male	2015	no_roads	6
13	-57.4803	-16.9124	Jaguar_Taiama	Male	2015	no_roads	6
13	-57.4485	-16.9215	Jaguar_Taiama	Male	2015	no_roads	6
13	-57.4484	-16.9214	Jaguar_Taiama	Male	2015	no_roads	6
13	-57.4805	-16.9124	Jaguar_Taiama	Male	2015	no_roads	6
13	-57.4854	-16.9015	Jaguar_Taiama	Male	2015	no_roads	6
13	-57.4796	-16.9141	Jaguar_Taiama	Male	2015	no_roads	6
13	-57.4707	-16.9177	Jaguar_Taiama	Male	2015	no_roads	6
13	-57.4336	-16.9319	Jaguar_Taiama	Male	2015	no_roads	6
13	-57.4335	-16.9318	Jaguar_Taiama	Male	2015	no_roads	6
13	-57.4408	-16.9231	Jaguar_Taiama	Male	2015	no_roads	6
13	-57.444	-16.9226	Jaguar_Taiama	Male	2015	no_roads	6
13	-57.4715	-16.9151	Jaguar_Taiama	Male	2015	no_roads	6
13	-57.4677	-16.9175	Jaguar_Taiama	Male	2015	no_roads	6
13	-57.4709	-16.9156	Jaguar_Taiama	Male	2015	no_roads	6
13	-57.4661	-16.9174	Jaguar_Taiama	Male	2015	no_roads	6
13	-57.4803	-16.9124	Jaguar_Taiama	Male	2015	no_roads	6
13	-57.487	-16.9153	Jaguar_Taiama	Male	2015	no_roads	6
13	-57.4717	-16.9151	Jaguar_Taiama	Male	2015	no_roads	6
13	-57.456	-16.9217	Jaguar_Taiama	Male	2015	no_roads	6
13	-57.4696	-16.9165	Jaguar_Taiama	Male	2015	no_roads	6
13	-57.4634	-16.9201	Jaguar_Taiama	Male	2015	no_roads	6
13	-57.4701	-16.9164	Jaguar_Taiama	Male	2015	no_roads	6
13	-57.4514	-16.9165	Jaguar_Taiama	Male	2015	no_roads	6
13	-57.4523	-16.9259	Jaguar_Taiama	Male	2015	no_roads	6
13	-57.4699	-16.9163	Jaguar_Taiama	Male	2015	no_roads	6
13	-57.4709	-16.9157	Jaguar_Taiama	Male	2015	no_roads	6
13	-57.4843	-16.9078	Jaguar_Taiama	Male	2015	no_roads	6
13	-57.4843	-16.9078	Jaguar_Taiama	Male	2015	no_roads	6
13	-57.4662	-16.9173	Jaguar_Taiama	Male	2015	no_roads	6
13	-57.4718	-16.9152	Jaguar_Taiama	Male	2015	no_roads	6
13	-57.4333	-16.9213	Jaguar_Taiama	Male	2015	no_roads	6
13	-57.4513	-16.9167	Jaguar_Taiama	Male	2015	no_roads	6
13	-57.4802	-16.9124	Jaguar_Taiama	Male	2015	no_roads	6
13	-57.4927	-16.8963	Jaguar_Taiama	Male	2015	no_roads	6
13	-57.4497	-16.9173	Jaguar_Taiama	Male	2015	no_roads	6
13	-57.4483	-16.9214	Jaguar_Taiama	Male	2015	no_roads	6
13	-57.4517	-16.9254	Jaguar_Taiama	Male	2015	no_roads	6
13	-57.4707	-16.9158	Jaguar_Taiama	Male	2015	no_roads	6
13	-57.433	-16.9216	Jaguar_Taiama	Male	2015	no_roads	6
13	-57.4525	-16.9251	Jaguar_Taiama	Male	2015	no_roads	6
13	-57.4555	-16.922	Jaguar_Taiama	Male	2015	no_roads	6
13	-57.4841	-16.9082	Jaguar_Taiama	Male	2015	no_roads	6
13	-57.4738	-16.909	Jaguar_Taiama	Male	2015	no_roads	6
13	-57.4718	-16.9175	Jaguar_Taiama	Male	2015	no_roads	6
13	-57.4694	-16.9174	Jaguar_Taiama	Male	2015	no_roads	6
13	-57.4346	-16.935	Jaguar_Taiama	Male	2015	no_roads	6
13	-57.4346	-16.9351	Jaguar_Taiama	Male	2015	no_roads	6
13	-57.4346	-16.9349	Jaguar_Taiama	Male	2015	no_roads	6
13	-57.4341	-16.9344	Jaguar_Taiama	Male	2015	no_roads	6
13	-57.4486	-16.9213	Jaguar_Taiama	Male	2015	no_roads	6
13	-57.4485	-16.9213	Jaguar_Taiama	Male	2015	no_roads	6
13	-57.4486	-16.9213	Jaguar_Taiama	Male	2015	no_roads	6
13	-57.4486	-16.9213	Jaguar_Taiama	Male	2015	no_roads	6
13	-57.4434	-16.9232	Jaguar_Taiama	Male	2015	no_roads	6
13	-57.4677	-16.9173	Jaguar_Taiama	Male	2015	no_roads	6
13	-57.4679	-16.9175	Jaguar_Taiama	Male	2015	no_roads	6
13	-57.4717	-16.9175	Jaguar_Taiama	Male	2015	no_roads	6
13	-57.4833	-16.916	Jaguar_Taiama	Male	2015	no_roads	6
13	-57.4863	-16.9154	Jaguar_Taiama	Male	2015	no_roads	6
13	-57.4697	-16.9166	Jaguar_Taiama	Male	2015	no_roads	6
13	-57.4914	-16.8997	Jaguar_Taiama	Male	2015	no_roads	6
13	-57.4923	-16.8978	Jaguar_Taiama	Male	2015	no_roads	6
13	-57.4843	-16.9089	Jaguar_Taiama	Male	2015	no_roads	6
13	-57.4834	-16.9091	Jaguar_Taiama	Male	2015	no_roads	6
13	-57.4806	-16.9112	Jaguar_Taiama	Male	2015	no_roads	6
13	-57.4813	-16.9164	Jaguar_Taiama	Male	2015	no_roads	6
13	-57.4812	-16.9164	Jaguar_Taiama	Male	2015	no_roads	6
13	-57.4714	-16.9153	Jaguar_Taiama	Male	2015	no_roads	6
13	-57.4482	-16.9213	Jaguar_Taiama	Male	2015	no_roads	6
13	-57.4484	-16.9212	Jaguar_Taiama	Male	2015	no_roads	6
13	-57.4485	-16.921	Jaguar_Taiama	Male	2015	no_roads	6
13	-57.4479	-16.9221	Jaguar_Taiama	Male	2015	no_roads	6
13	-57.4731	-16.9121	Jaguar_Taiama	Male	2015	no_roads	6
13	-57.4638	-16.9175	Jaguar_Taiama	Male	2015	no_roads	6
13	-57.4813	-16.9163	Jaguar_Taiama	Male	2015	no_roads	6
13	-57.4834	-16.9162	Jaguar_Taiama	Male	2015	no_roads	6
13	-57.4837	-16.9093	Jaguar_Taiama	Male	2015	no_roads	6
13	-57.4907	-16.8976	Jaguar_Taiama	Male	2015	no_roads	6
13	-57.4908	-16.8971	Jaguar_Taiama	Male	2015	no_roads	6
13	-57.4941	-16.8874	Jaguar_Taiama	Male	2015	no_roads	6
13	-57.4194	-16.9429	Jaguar_Taiama	Male	2015	no_roads	6
13	-57.4415	-16.923	Jaguar_Taiama	Male	2015	no_roads	6
13	-57.448	-16.918	Jaguar_Taiama	Male	2015	no_roads	6
13	-57.4495	-16.9187	Jaguar_Taiama	Male	2015	no_roads	6
13	-57.4738	-16.914	Jaguar_Taiama	Male	2015	no_roads	6
13	-57.4717	-16.9096	Jaguar_Taiama	Male	2015	no_roads	6
13	-57.4196	-16.9421	Jaguar_Taiama	Male	2015	no_roads	6
13	-57.4307	-16.9234	Jaguar_Taiama	Male	2015	no_roads	6
13	-57.4366	-16.9375	Jaguar_Taiama	Male	2015	no_roads	6
13	-57.428	-16.925	Jaguar_Taiama	Male	2015	no_roads	6
13	-57.4491	-16.9178	Jaguar_Taiama	Male	2015	no_roads	6
13	-57.4704	-16.9137	Jaguar_Taiama	Male	2015	no_roads	6
13	-57.4712	-16.9156	Jaguar_Taiama	Male	2015	no_roads	6
13	-57.4475	-16.9143	Jaguar_Taiama	Male	2015	no_roads	6
13	-57.4461	-16.9134	Jaguar_Taiama	Male	2015	no_roads	6
13	-57.4476	-16.9143	Jaguar_Taiama	Male	2015	no_roads	6
13	-57.4526	-16.9051	Jaguar_Taiama	Male	2015	no_roads	6
13	-57.433	-16.9302	Jaguar_Taiama	Male	2015	no_roads	6
13	-57.4329	-16.9302	Jaguar_Taiama	Male	2015	no_roads	6
13	-57.435	-16.9355	Jaguar_Taiama	Male	2015	no_roads	6
13	-57.4194	-16.9429	Jaguar_Taiama	Male	2015	no_roads	6
13	-57.4337	-16.9315	Jaguar_Taiama	Male	2015	no_roads	6
13	-57.4882	-16.9143	Jaguar_Taiama	Male	2015	no_roads	6
13	-57.4775	-16.9092	Jaguar_Taiama	Male	2015	no_roads	6
13	-57.4818	-16.8997	Jaguar_Taiama	Male	2015	no_roads	6
13	-57.4917	-16.8992	Jaguar_Taiama	Male	2015	no_roads	6
13	-57.4919	-16.8995	Jaguar_Taiama	Male	2015	no_roads	6
13	-57.4914	-16.9234	Jaguar_Taiama	Male	2015	no_roads	6
13	-57.4884	-16.9173	Jaguar_Taiama	Male	2015	no_roads	6
13	-57.4597	-16.9179	Jaguar_Taiama	Male	2015	no_roads	6
13	-57.4715	-16.9168	Jaguar_Taiama	Male	2015	no_roads	6
13	-57.4888	-16.9141	Jaguar_Taiama	Male	2015	no_roads	6
13	-57.4888	-16.9142	Jaguar_Taiama	Male	2015	no_roads	6
13	-57.4979	-16.9168	Jaguar_Taiama	Male	2015	no_roads	6
13	-57.4981	-16.9163	Jaguar_Taiama	Male	2015	no_roads	6
14	-56.2509	-19.9276	jaguar_Oncafari Project	Male	2012	no_roads	11
14	-56.2672	-19.9136	jaguar_Oncafari Project	Male	2012	no_roads	11
14	-56.2838	-19.8943	jaguar_Oncafari Project	Male	2012	no_roads	11
14	-56.3055	-19.8833	jaguar_Oncafari Project	Male	2012	no_roads	11
14	-56.3191	-19.8755	jaguar_Oncafari Project	Male	2012	no_roads	11
14	-56.3308	-19.8733	jaguar_Oncafari Project	Male	2012	no_roads	11
14	-56.3627	-19.8567	jaguar_Oncafari Project	Male	2012	no_roads	11
14	-56.384	-19.7877	jaguar_Oncafari Project	Male	2012	no_roads	11
14	-56.3847	-19.777	jaguar_Oncafari Project	Male	2012	no_roads	11
14	-56.3853	-19.8224	jaguar_Oncafari Project	Male	2012	no_roads	11
14	-56.3889	-19.8193	jaguar_Oncafari Project	Male	2012	no_roads	11
14	-56.4009	-19.8097	jaguar_Oncafari Project	Male	2012	no_roads	11
14	-56.4213	-19.841	jaguar_Oncafari Project	Male	2012	no_roads	11
15	-56.2966	-19.9582	jaguar_Oncafari Project	Male	2013	no_roads	11
15	-56.2669	-20.0322	jaguar_Oncafari Project	Male	2013	no_roads	11
15	-56.2729	-20.077	jaguar_Oncafari Project	Male	2013	no_roads	11
15	-56.2993	-20.0698	jaguar_Oncafari Project	Male	2013	no_roads	11
15	-56.2599	-20.1091	jaguar_Oncafari Project	Male	2013	no_roads	11
15	-56.2424	-20.0878	jaguar_Oncafari Project	Male	2013	no_roads	11
15	-56.2425	-20.0803	jaguar_Oncafari Project	Male	2013	no_roads	11
15	-56.2426	-20.0802	jaguar_Oncafari Project	Male	2013	no_roads	11
15	-56.2609	-20.0552	jaguar_Oncafari Project	Male	2013	no_roads	11
15	-56.3036	-20.0039	jaguar_Oncafari Project	Male	2013	no_roads	11
15	-56.2496	-19.9836	jaguar_Oncafari Project	Male	2013	no_roads	11
15	-56.2392	-20.0484	jaguar_Oncafari Project	Male	2013	no_roads	11
15	-56.243	-20.0902	jaguar_Oncafari Project	Male	2013	no_roads	11
15	-56.2541	-20.0575	jaguar_Oncafari Project	Male	2013	no_roads	11
15	-56.2514	-19.9822	jaguar_Oncafari Project	Male	2013	no_roads	11
15	-56.3539	-20.0028	jaguar_Oncafari Project	Male	2013	no_roads	11
15	-56.3824	-20.0118	jaguar_Oncafari Project	Male	2013	no_roads	11
15	-56.2633	-20.0359	jaguar_Oncafari Project	Male	2013	no_roads	11
15	-56.2512	-19.9777	jaguar_Oncafari Project	Male	2013	no_roads	11
15	-56.2895	-19.9917	jaguar_Oncafari Project	Male	2013	no_roads	11
15	-56.2516	-20.0754	jaguar_Oncafari Project	Male	2013	no_roads	11
15	-56.2396	-20.05	jaguar_Oncafari Project	Male	2013	no_roads	11
15	-56.2853	-19.985	jaguar_Oncafari Project	Male	2013	no_roads	11
15	-56.2934	-19.9677	jaguar_Oncafari Project	Male	2013	no_roads	11
15	-56.2853	-19.9757	jaguar_Oncafari Project	Male	2013	no_roads	11
15	-56.2773	-19.982	jaguar_Oncafari Project	Male	2013	no_roads	11
15	-56.2888	-19.9586	jaguar_Oncafari Project	Male	2013	no_roads	11
15	-56.3037	-19.9689	jaguar_Oncafari Project	Male	2013	no_roads	11
15	-56.3255	-19.9535	jaguar_Oncafari Project	Male	2013	no_roads	11
15	-56.2967	-19.9505	jaguar_Oncafari Project	Male	2013	no_roads	11
15	-56.3053	-19.9433	jaguar_Oncafari Project	Male	2013	no_roads	11
15	-56.3093	-19.935	jaguar_Oncafari Project	Male	2013	no_roads	11
15	-56.3192	-19.9326	jaguar_Oncafari Project	Male	2013	no_roads	11
15	-56.3182	-19.9308	jaguar_Oncafari Project	Male	2013	no_roads	11
15	-56.329	-19.9584	jaguar_Oncafari Project	Male	2013	no_roads	11
15	-56.3485	-19.9929	jaguar_Oncafari Project	Male	2013	no_roads	11
15	-56.3015	-19.9829	jaguar_Oncafari Project	Male	2013	no_roads	11
15	-56.2512	-20.0058	jaguar_Oncafari Project	Male	2013	no_roads	11
15	-56.2586	-20.1091	jaguar_Oncafari Project	Male	2013	no_roads	11
15	-56.2472	-20.1038	jaguar_Oncafari Project	Male	2013	no_roads	11
15	-56.2961	-20.0372	jaguar_Oncafari Project	Male	2013	no_roads	11
15	-56.2955	-20.0371	jaguar_Oncafari Project	Male	2013	no_roads	11
15	-56.2938	-20.0342	jaguar_Oncafari Project	Male	2013	no_roads	11
15	-56.2776	-20.0754	jaguar_Oncafari Project	Male	2013	no_roads	11
15	-56.278	-20.0757	jaguar_Oncafari Project	Male	2013	no_roads	11
15	-56.2971	-19.9746	jaguar_Oncafari Project	Male	2013	no_roads	11
15	-56.3017	-19.9722	jaguar_Oncafari Project	Male	2013	no_roads	11
15	-56.2947	-19.9685	jaguar_Oncafari Project	Male	2013	no_roads	11
15	-56.2944	-19.9677	jaguar_Oncafari Project	Male	2013	no_roads	11
15	-56.3118	-19.9265	jaguar_Oncafari Project	Male	2013	no_roads	11
15	-56.3183	-19.9346	jaguar_Oncafari Project	Male	2013	no_roads	11
15	-56.3183	-19.9343	jaguar_Oncafari Project	Male	2013	no_roads	11
15	-56.3028	-19.9317	jaguar_Oncafari Project	Male	2013	no_roads	11
15	-56.2886	-19.9601	jaguar_Oncafari Project	Male	2013	no_roads	11
15	-56.26	-19.9708	jaguar_Oncafari Project	Male	2013	no_roads	11
15	-56.289	-19.9587	jaguar_Oncafari Project	Male	2013	no_roads	11
15	-56.2916	-19.9537	jaguar_Oncafari Project	Male	2013	no_roads	11
15	-56.3016	-19.9723	jaguar_Oncafari Project	Male	2013	no_roads	11
15	-56.3006	-19.9733	jaguar_Oncafari Project	Male	2013	no_roads	11
15	-56.3009	-19.9732	jaguar_Oncafari Project	Male	2013	no_roads	11
15	-56.301	-19.973	jaguar_Oncafari Project	Male	2013	no_roads	11
15	-56.3023	-19.9706	jaguar_Oncafari Project	Male	2013	no_roads	11
15	-56.3021	-19.9708	jaguar_Oncafari Project	Male	2013	no_roads	11
15	-56.276	-19.98	jaguar_Oncafari Project	Male	2013	no_roads	11
15	-56.2972	-19.9396	jaguar_Oncafari Project	Male	2013	no_roads	11
15	-56.315	-19.9461	jaguar_Oncafari Project	Male	2013	no_roads	11
15	-56.3113	-19.9472	jaguar_Oncafari Project	Male	2013	no_roads	11
15	-56.2788	-20.0488	jaguar_Oncafari Project	Male	2013	no_roads	11
15	-56.2817	-20.0455	jaguar_Oncafari Project	Male	2013	no_roads	11
15	-56.2479	-20.0792	jaguar_Oncafari Project	Male	2013	no_roads	11
15	-56.2926	-19.9628	jaguar_Oncafari Project	Male	2013	no_roads	11
15	-56.2889	-19.9729	jaguar_Oncafari Project	Male	2013	no_roads	11
15	-56.245	-19.9558	jaguar_Oncafari Project	Male	2013	no_roads	11
15	-56.2666	-19.9805	jaguar_Oncafari Project	Male	2013	no_roads	11
15	-56.2985	-19.9924	jaguar_Oncafari Project	Male	2014	no_roads	11
15	-56.2938	-20.0088	jaguar_Oncafari Project	Male	2014	no_roads	11
15	-56.321	-20.0301	jaguar_Oncafari Project	Male	2014	no_roads	11
17	-53.0771	-17.8586	IOP	Male	2014	pav_unpav	5
17	-53.0663	-17.8263	IOP	Male	2014	pav_unpav	5
17	-53.0658	-17.827	IOP	Male	2014	pav_unpav	5
17	-53.0426	-17.8047	IOP	Male	2014	pav_unpav	5
17	-53.0251	-17.7879	IOP	Male	2014	pav_unpav	5
17	-53.0328	-17.7883	IOP	Male	2014	pav_unpav	5
17	-53.0501	-17.7748	IOP	Male	2014	pav_unpav	5
17	-53.041	-17.7742	IOP	Male	2014	pav_unpav	5
17	-52.9976	-17.7753	IOP	Male	2014	pav_unpav	5
17	-52.9578	-17.7738	IOP	Male	2014	pav_unpav	5
17	-52.9546	-17.7788	IOP	Male	2014	pav_unpav	5
17	-52.9535	-17.7827	IOP	Male	2014	pav_unpav	5
17	-52.9499	-17.7764	IOP	Male	2014	pav_unpav	5
17	-52.9499	-17.7763	IOP	Male	2014	pav_unpav	5
17	-52.9573	-17.7752	IOP	Male	2014	pav_unpav	5
17	-52.956	-17.7761	IOP	Male	2014	pav_unpav	5
17	-52.9323	-17.7962	IOP	Male	2014	pav_unpav	5
17	-52.9339	-17.7958	IOP	Male	2014	pav_unpav	5
17	-52.9526	-17.8625	IOP	Male	2014	pav_unpav	5
17	-52.9491	-17.8676	IOP	Male	2014	pav_unpav	5
17	-52.9609	-17.8677	IOP	Male	2014	pav_unpav	5
17	-52.9499	-17.8674	IOP	Male	2014	pav_unpav	5
17	-52.952	-17.86	IOP	Male	2014	pav_unpav	5
17	-52.9515	-17.859	IOP	Male	2014	pav_unpav	5
17	-52.951	-17.8626	IOP	Male	2014	pav_unpav	5
17	-52.957	-17.8652	IOP	Male	2014	pav_unpav	5
17	-52.9472	-17.8778	IOP	Male	2014	pav_unpav	5
17	-52.9154	-17.8618	IOP	Male	2014	pav_unpav	5
17	-52.9125	-17.8637	IOP	Male	2014	pav_unpav	5
17	-52.9001	-17.8843	IOP	Male	2014	pav_unpav	5
17	-52.8917	-17.8792	IOP	Male	2014	pav_unpav	5
17	-52.8952	-17.8827	IOP	Male	2014	pav_unpav	5
17	-52.8955	-17.8821	IOP	Male	2014	pav_unpav	5
17	-52.9	-17.8932	IOP	Male	2014	pav_unpav	5
17	-52.9149	-17.8944	IOP	Male	2014	pav_unpav	5
17	-52.9091	-17.9012	IOP	Male	2014	pav_unpav	5
17	-52.9088	-17.9013	IOP	Male	2014	pav_unpav	5
17	-52.9092	-17.9012	IOP	Male	2014	pav_unpav	5
17	-52.8613	-17.9203	IOP	Male	2014	pav_unpav	5
17	-52.8121	-17.9412	IOP	Male	2014	pav_unpav	5
17	-52.8045	-17.9741	IOP	Male	2014	pav_unpav	5
17	-52.8224	-17.9824	IOP	Male	2014	pav_unpav	5
17	-52.8413	-17.9913	IOP	Male	2014	pav_unpav	5
17	-52.8414	-17.9912	IOP	Male	2014	pav_unpav	5
17	-53.0261	-18.0054	IOP	Male	2014	pav_unpav	5
17	-53.0431	-18.0028	IOP	Male	2014	pav_unpav	5
17	-53.0439	-18.0072	IOP	Male	2014	pav_unpav	5
17	-53.0496	-18.0164	IOP	Male	2014	pav_unpav	5
17	-53.0476	-18.0169	IOP	Male	2014	pav_unpav	5
17	-53.0475	-18.0169	IOP	Male	2014	pav_unpav	5
17	-53.0473	-18.0164	IOP	Male	2014	pav_unpav	5
17	-53.0518	-18.0123	IOP	Male	2014	pav_unpav	5
17	-53.048	-18.0188	IOP	Male	2014	pav_unpav	5
17	-53.0491	-18.0159	IOP	Male	2014	pav_unpav	5
17	-53.0462	-18.0186	IOP	Male	2014	pav_unpav	5
17	-53.0474	-18.0198	IOP	Male	2014	pav_unpav	5
17	-53.0472	-18.0168	IOP	Male	2014	pav_unpav	5
17	-53.0524	-18.0141	IOP	Male	2014	pav_unpav	5
17	-53.0544	-18.0208	IOP	Male	2014	pav_unpav	5
17	-53.0406	-18.0185	IOP	Male	2014	pav_unpav	5
17	-53.0508	-18.014	IOP	Male	2014	pav_unpav	5
17	-53.0537	-18.0282	IOP	Male	2014	pav_unpav	5
17	-53.052	-17.9704	IOP	Male	2014	pav_unpav	5
17	-53.0658	-17.9922	IOP	Male	2014	pav_unpav	5
17	-53.0554	-18.0085	IOP	Male	2014	pav_unpav	5
17	-53.1264	-17.9239	IOP	Male	2014	pav_unpav	5
17	-53.1588	-17.8534	IOP	Male	2014	pav_unpav	5
17	-53.1589	-17.8533	IOP	Male	2014	pav_unpav	5
17	-53.1363	-17.8541	IOP	Male	2014	pav_unpav	5
17	-53.1336	-17.8677	IOP	Male	2014	pav_unpav	5
17	-53.1052	-17.9367	IOP	Male	2014	pav_unpav	5
17	-53.0778	-17.9738	IOP	Male	2014	pav_unpav	5
17	-53.0779	-17.9738	IOP	Male	2014	pav_unpav	5
17	-53.0778	-17.9738	IOP	Male	2014	pav_unpav	5
17	-53.0768	-17.974	IOP	Male	2014	pav_unpav	5
17	-53.0777	-17.9738	IOP	Male	2014	pav_unpav	5
17	-53.0777	-17.9736	IOP	Male	2014	pav_unpav	5
17	-53.0777	-17.9737	IOP	Male	2014	pav_unpav	5
17	-53.0585	-18.0079	IOP	Male	2014	pav_unpav	5
17	-53.0474	-18.0198	IOP	Male	2014	pav_unpav	5
17	-53.0458	-18.02	IOP	Male	2014	pav_unpav	5
17	-53.0906	-17.9352	IOP	Male	2014	pav_unpav	5
17	-53.1061	-17.9334	IOP	Male	2014	pav_unpav	5
17	-53.1479	-17.8485	IOP	Male	2014	pav_unpav	5
17	-53.1326	-17.8424	IOP	Male	2014	pav_unpav	5
17	-53.1325	-17.8423	IOP	Male	2014	pav_unpav	5
17	-53.1008	-17.8341	IOP	Male	2014	pav_unpav	5
17	-53.0347	-17.7842	IOP	Male	2014	pav_unpav	5
17	-52.9846	-17.7813	IOP	Male	2014	pav_unpav	5
17	-52.951	-17.7795	IOP	Male	2014	pav_unpav	5
17	-52.939	-17.761	IOP	Male	2014	pav_unpav	5
17	-52.9765	-17.7881	IOP	Male	2014	pav_unpav	5
17	-53.0637	-17.7757	IOP	Male	2014	pav_unpav	5
17	-53.1555	-17.8575	IOP	Male	2014	pav_unpav	5
17	-53.1551	-17.8715	IOP	Male	2014	pav_unpav	5
17	-53.1349	-17.9042	IOP	Male	2014	pav_unpav	5
17	-53.1294	-17.9057	IOP	Male	2014	pav_unpav	5
17	-53.1305	-17.9012	IOP	Male	2014	pav_unpav	5
17	-53.1272	-17.8957	IOP	Male	2014	pav_unpav	5
17	-53.1219	-17.8743	IOP	Male	2014	pav_unpav	5
17	-53.126	-17.8735	IOP	Male	2014	pav_unpav	5
17	-53.1471	-17.8429	IOP	Male	2014	pav_unpav	5
17	-53.1414	-17.8475	IOP	Male	2014	pav_unpav	5
17	-53.1663	-17.8287	IOP	Male	2014	pav_unpav	5
17	-53.1741	-17.7978	IOP	Male	2014	pav_unpav	5
17	-53.1847	-17.8013	IOP	Male	2014	pav_unpav	5
17	-53.1579	-17.792	IOP	Male	2014	pav_unpav	5
17	-53.1607	-17.7923	IOP	Male	2014	pav_unpav	5
17	-53.1722	-17.7942	IOP	Male	2014	pav_unpav	5
17	-53.1737	-17.7967	IOP	Male	2014	pav_unpav	5
17	-53.1646	-17.7851	IOP	Male	2014	pav_unpav	5
17	-53.1647	-17.7851	IOP	Male	2014	pav_unpav	5
17	-53.1644	-17.7851	IOP	Male	2014	pav_unpav	5
17	-53.1595	-17.7866	IOP	Male	2014	pav_unpav	5
17	-53.1707	-17.7784	IOP	Male	2014	pav_unpav	5
17	-53.1883	-17.8065	IOP	Male	2014	pav_unpav	5
17	-53.1855	-17.7978	IOP	Male	2014	pav_unpav	5
17	-53.1873	-17.8021	IOP	Male	2014	pav_unpav	5
17	-53.17	-17.7917	IOP	Male	2014	pav_unpav	5
17	-53.1582	-17.7923	IOP	Male	2014	pav_unpav	5
17	-53.1853	-17.8099	IOP	Male	2014	pav_unpav	5
17	-53.1652	-17.7962	IOP	Male	2014	pav_unpav	5
17	-53.1652	-17.7948	IOP	Male	2014	pav_unpav	5
17	-53.165	-17.7945	IOP	Male	2014	pav_unpav	5
17	-53.1647	-17.7944	IOP	Male	2014	pav_unpav	5
17	-53.1648	-17.7945	IOP	Male	2014	pav_unpav	5
17	-53.1579	-17.7926	IOP	Male	2014	pav_unpav	5
17	-53.158	-17.7925	IOP	Male	2014	pav_unpav	5
17	-53.1614	-17.7926	IOP	Male	2014	pav_unpav	5
17	-53.1648	-17.8025	IOP	Male	2014	pav_unpav	5
17	-53.1679	-17.806	IOP	Male	2014	pav_unpav	5
17	-53.1837	-17.8083	IOP	Male	2014	pav_unpav	5
17	-53.1782	-17.8089	IOP	Male	2014	pav_unpav	5
17	-53.1628	-17.8029	IOP	Male	2014	pav_unpav	5
17	-53.1784	-17.8088	IOP	Male	2014	pav_unpav	5
17	-53.1829	-17.8082	IOP	Male	2014	pav_unpav	5
17	-53.1784	-17.8088	IOP	Male	2014	pav_unpav	5
17	-53.1828	-17.8082	IOP	Male	2014	pav_unpav	5
17	-53.1838	-17.8079	IOP	Male	2014	pav_unpav	5
17	-53.1779	-17.8091	IOP	Male	2014	pav_unpav	5
17	-53.183	-17.8081	IOP	Male	2014	pav_unpav	5
17	-53.1831	-17.8081	IOP	Male	2014	pav_unpav	5
17	-53.1831	-17.8081	IOP	Male	2014	pav_unpav	5
17	-53.1831	-17.808	IOP	Male	2014	pav_unpav	5
18	-57.4351	-16.8764	Jaguar_Taiama	Male	2014	no_roads	6
18	-57.44	-16.8736	Jaguar_Taiama	Male	2014	no_roads	6
18	-57.4405	-16.8735	Jaguar_Taiama	Male	2014	no_roads	6
18	-57.4235	-16.8775	Jaguar_Taiama	Male	2014	no_roads	6
18	-57.408	-16.8833	Jaguar_Taiama	Male	2014	no_roads	6
18	-57.4083	-16.8882	Jaguar_Taiama	Male	2014	no_roads	6
18	-57.388	-16.9255	Jaguar_Taiama	Male	2014	no_roads	6
18	-57.3905	-16.9201	Jaguar_Taiama	Male	2014	no_roads	6
18	-57.3904	-16.9199	Jaguar_Taiama	Male	2014	no_roads	6
18	-57.4051	-16.8608	Jaguar_Taiama	Male	2014	no_roads	6
18	-57.4093	-16.8541	Jaguar_Taiama	Male	2014	no_roads	6
18	-57.4378	-16.8755	Jaguar_Taiama	Male	2014	no_roads	6
18	-57.4087	-16.8551	Jaguar_Taiama	Male	2014	no_roads	6
18	-57.4131	-16.8831	Jaguar_Taiama	Male	2014	no_roads	6
18	-57.4188	-16.8727	Jaguar_Taiama	Male	2014	no_roads	6
18	-57.4273	-16.8781	Jaguar_Taiama	Male	2014	no_roads	6
18	-57.4388	-16.8758	Jaguar_Taiama	Male	2014	no_roads	6
18	-57.4103	-16.8837	Jaguar_Taiama	Male	2014	no_roads	6
18	-57.3887	-16.9355	Jaguar_Taiama	Male	2014	no_roads	6
18	-57.3904	-16.9199	Jaguar_Taiama	Male	2014	no_roads	6
18	-57.3891	-16.8863	Jaguar_Taiama	Male	2014	no_roads	6
18	-57.3944	-16.8834	Jaguar_Taiama	Male	2014	no_roads	6
18	-57.4334	-16.8765	Jaguar_Taiama	Male	2014	no_roads	6
18	-57.4398	-16.8722	Jaguar_Taiama	Male	2014	no_roads	6
18	-57.4398	-16.872	Jaguar_Taiama	Male	2014	no_roads	6
18	-57.4397	-16.8735	Jaguar_Taiama	Male	2014	no_roads	6
18	-57.4355	-16.8766	Jaguar_Taiama	Male	2014	no_roads	6
18	-57.4213	-16.8757	Jaguar_Taiama	Male	2014	no_roads	6
18	-57.4159	-16.8368	Jaguar_Taiama	Male	2014	no_roads	6
18	-57.4157	-16.8612	Jaguar_Taiama	Male	2014	no_roads	6
18	-57.4177	-16.876	Jaguar_Taiama	Male	2014	no_roads	6
18	-57.4037	-16.8759	Jaguar_Taiama	Male	2014	no_roads	6
18	-57.3888	-16.8664	Jaguar_Taiama	Male	2014	no_roads	6
18	-57.3935	-16.8647	Jaguar_Taiama	Male	2015	no_roads	6
18	-57.3934	-16.8646	Jaguar_Taiama	Male	2015	no_roads	6
18	-57.3935	-16.8647	Jaguar_Taiama	Male	2015	no_roads	6
18	-57.4052	-16.8858	Jaguar_Taiama	Male	2015	no_roads	6
18	-57.4051	-16.8855	Jaguar_Taiama	Male	2015	no_roads	6
18	-57.4163	-16.885	Jaguar_Taiama	Male	2015	no_roads	6
18	-57.4102	-16.8832	Jaguar_Taiama	Male	2015	no_roads	6
18	-57.413	-16.8831	Jaguar_Taiama	Male	2015	no_roads	6
18	-57.4384	-16.8755	Jaguar_Taiama	Male	2015	no_roads	6
18	-57.421	-16.8758	Jaguar_Taiama	Male	2015	no_roads	6
18	-57.4357	-16.8767	Jaguar_Taiama	Male	2015	no_roads	6
18	-57.3913	-16.9776	Jaguar_Taiama	Male	2015	no_roads	6
18	-57.4078	-16.8893	Jaguar_Taiama	Male	2015	no_roads	6
18	-57.4078	-16.8893	Jaguar_Taiama	Male	2015	no_roads	6
18	-57.3991	-16.8801	Jaguar_Taiama	Male	2015	no_roads	6
18	-57.4085	-16.8882	Jaguar_Taiama	Male	2015	no_roads	6
18	-57.4352	-16.8754	Jaguar_Taiama	Male	2015	no_roads	6
18	-57.4105	-16.8732	Jaguar_Taiama	Male	2015	no_roads	6
18	-57.4077	-16.8869	Jaguar_Taiama	Male	2015	no_roads	6
18	-57.4092	-16.8929	Jaguar_Taiama	Male	2015	no_roads	6
18	-57.4093	-16.8929	Jaguar_Taiama	Male	2015	no_roads	6
18	-57.4095	-16.8925	Jaguar_Taiama	Male	2015	no_roads	6
18	-57.4187	-16.8834	Jaguar_Taiama	Male	2015	no_roads	6
18	-57.4383	-16.8756	Jaguar_Taiama	Male	2015	no_roads	6
18	-57.4438	-16.8542	Jaguar_Taiama	Male	2015	no_roads	6
18	-57.4401	-16.872	Jaguar_Taiama	Male	2015	no_roads	6
18	-57.4077	-16.8867	Jaguar_Taiama	Male	2015	no_roads	6
18	-57.4086	-16.8816	Jaguar_Taiama	Male	2015	no_roads	6
18	-57.3965	-16.8857	Jaguar_Taiama	Male	2015	no_roads	6
18	-57.403	-16.9003	Jaguar_Taiama	Male	2015	no_roads	6
18	-57.4031	-16.9004	Jaguar_Taiama	Male	2015	no_roads	6
18	-57.4032	-16.9002	Jaguar_Taiama	Male	2015	no_roads	6
18	-57.3963	-16.9167	Jaguar_Taiama	Male	2015	no_roads	6
18	-57.3964	-16.9168	Jaguar_Taiama	Male	2015	no_roads	6
18	-57.4309	-16.9395	Jaguar_Taiama	Male	2015	no_roads	6
18	-57.4311	-16.9395	Jaguar_Taiama	Male	2015	no_roads	6
18	-57.4337	-16.932	Jaguar_Taiama	Male	2015	no_roads	6
18	-57.4299	-16.9093	Jaguar_Taiama	Male	2015	no_roads	6
18	-57.4294	-16.9101	Jaguar_Taiama	Male	2015	no_roads	6
18	-57.4294	-16.9101	Jaguar_Taiama	Male	2015	no_roads	6
18	-57.4084	-16.892	Jaguar_Taiama	Male	2015	no_roads	6
18	-57.4302	-16.8776	Jaguar_Taiama	Male	2015	no_roads	6
18	-57.4402	-16.8719	Jaguar_Taiama	Male	2015	no_roads	6
18	-57.4279	-16.8775	Jaguar_Taiama	Male	2015	no_roads	6
18	-57.4068	-16.9004	Jaguar_Taiama	Male	2015	no_roads	6
18	-57.4037	-16.9003	Jaguar_Taiama	Male	2015	no_roads	6
18	-57.4186	-16.9586	Jaguar_Taiama	Male	2015	no_roads	6
18	-57.4366	-16.9376	Jaguar_Taiama	Male	2015	no_roads	6
18	-57.4263	-16.9244	Jaguar_Taiama	Male	2015	no_roads	6
18	-57.4328	-16.9165	Jaguar_Taiama	Male	2015	no_roads	6
18	-57.4207	-16.903	Jaguar_Taiama	Male	2015	no_roads	6
18	-57.4242	-16.8772	Jaguar_Taiama	Male	2015	no_roads	6
18	-57.4235	-16.877	Jaguar_Taiama	Male	2015	no_roads	6
18	-57.4187	-16.8725	Jaguar_Taiama	Male	2015	no_roads	6
18	-57.3783	-16.9683	Jaguar_Taiama	Male	2015	no_roads	6
18	-57.3823	-16.9491	Jaguar_Taiama	Male	2015	no_roads	6
18	-57.3823	-16.9491	Jaguar_Taiama	Male	2015	no_roads	6
18	-57.3808	-16.9432	Jaguar_Taiama	Male	2015	no_roads	6
18	-57.3874	-16.9265	Jaguar_Taiama	Male	2015	no_roads	6
18	-57.3819	-16.9514	Jaguar_Taiama	Male	2015	no_roads	6
18	-57.3823	-16.9492	Jaguar_Taiama	Male	2015	no_roads	6
18	-57.3823	-16.9491	Jaguar_Taiama	Male	2015	no_roads	6
18	-57.3848	-16.9275	Jaguar_Taiama	Male	2015	no_roads	6
18	-57.4002	-16.9164	Jaguar_Taiama	Male	2015	no_roads	6
18	-57.4002	-16.9162	Jaguar_Taiama	Male	2015	no_roads	6
18	-57.3968	-16.9165	Jaguar_Taiama	Male	2015	no_roads	6
18	-57.3823	-16.9492	Jaguar_Taiama	Male	2015	no_roads	6
18	-57.3823	-16.9492	Jaguar_Taiama	Male	2015	no_roads	6
18	-57.3919	-16.9194	Jaguar_Taiama	Male	2015	no_roads	6
18	-57.4056	-16.8999	Jaguar_Taiama	Male	2015	no_roads	6
18	-57.3995	-16.8927	Jaguar_Taiama	Male	2015	no_roads	6
18	-57.3994	-16.8927	Jaguar_Taiama	Male	2015	no_roads	6
18	-57.3949	-16.9169	Jaguar_Taiama	Male	2015	no_roads	6
18	-57.4281	-16.8774	Jaguar_Taiama	Male	2015	no_roads	6
18	-57.4082	-16.8917	Jaguar_Taiama	Male	2015	no_roads	6
18	-57.4082	-16.8918	Jaguar_Taiama	Male	2015	no_roads	6
18	-57.4082	-16.8917	Jaguar_Taiama	Male	2015	no_roads	6
18	-57.4244	-16.9279	Jaguar_Taiama	Male	2015	no_roads	6
18	-57.4244	-16.9279	Jaguar_Taiama	Male	2015	no_roads	6
18	-57.4243	-16.928	Jaguar_Taiama	Male	2015	no_roads	6
18	-57.4244	-16.9279	Jaguar_Taiama	Male	2015	no_roads	6
18	-57.4243	-16.9279	Jaguar_Taiama	Male	2015	no_roads	6
18	-57.4243	-16.9279	Jaguar_Taiama	Male	2015	no_roads	6
18	-57.4243	-16.9279	Jaguar_Taiama	Male	2015	no_roads	6
19	-56.3022	-19.9537	jaguar_Oncafari Project	Female	2011	no_roads	11
19	-56.2967	-19.9587	jaguar_Oncafari Project	Female	2011	no_roads	11
19	-56.3278	-19.9657	jaguar_Oncafari Project	Female	2011	no_roads	11
19	-56.3277	-19.9654	jaguar_Oncafari Project	Female	2011	no_roads	11
19	-56.3009	-19.9514	jaguar_Oncafari Project	Female	2011	no_roads	11
19	-56.3136	-19.9631	jaguar_Oncafari Project	Female	2011	no_roads	11
19	-56.3021	-19.9655	jaguar_Oncafari Project	Female	2011	no_roads	11
19	-56.3116	-19.9542	jaguar_Oncafari Project	Female	2011	no_roads	11
19	-56.3069	-19.9534	jaguar_Oncafari Project	Female	2011	no_roads	11
19	-56.2942	-19.9617	jaguar_Oncafari Project	Female	2011	no_roads	11
19	-56.3071	-19.951	jaguar_Oncafari Project	Female	2011	no_roads	11
19	-56.3329	-19.9917	jaguar_Oncafari Project	Female	2011	no_roads	11
19	-56.3059	-19.9705	jaguar_Oncafari Project	Female	2011	no_roads	11
19	-56.3061	-19.9706	jaguar_Oncafari Project	Female	2011	no_roads	11
19	-56.3148	-19.9583	jaguar_Oncafari Project	Female	2011	no_roads	11
19	-56.333	-19.9874	jaguar_Oncafari Project	Female	2011	no_roads	11
19	-56.3273	-19.9676	jaguar_Oncafari Project	Female	2011	no_roads	11
19	-56.3067	-19.9536	jaguar_Oncafari Project	Female	2011	no_roads	11
19	-56.3039	-19.9669	jaguar_Oncafari Project	Female	2011	no_roads	11
19	-56.3289	-19.9551	jaguar_Oncafari Project	Female	2011	no_roads	11
19	-56.3473	-19.9723	jaguar_Oncafari Project	Female	2011	no_roads	11
19	-56.338	-19.9712	jaguar_Oncafari Project	Female	2011	no_roads	11
19	-56.3029	-19.9569	jaguar_Oncafari Project	Female	2011	no_roads	11
19	-56.2892	-19.9444	jaguar_Oncafari Project	Female	2011	no_roads	11
19	-56.2902	-19.9448	jaguar_Oncafari Project	Female	2011	no_roads	11
19	-56.3196	-19.959	jaguar_Oncafari Project	Female	2011	no_roads	11
19	-56.329	-19.9586	jaguar_Oncafari Project	Female	2011	no_roads	11
19	-56.3289	-19.9584	jaguar_Oncafari Project	Female	2011	no_roads	11
19	-56.329	-19.9584	jaguar_Oncafari Project	Female	2011	no_roads	11
19	-56.329	-19.9584	jaguar_Oncafari Project	Female	2011	no_roads	11
19	-56.2952	-19.9483	jaguar_Oncafari Project	Female	2011	no_roads	11
19	-56.3175	-19.9504	jaguar_Oncafari Project	Female	2011	no_roads	11
19	-56.3172	-19.9512	jaguar_Oncafari Project	Female	2011	no_roads	11
19	-56.3135	-19.9579	jaguar_Oncafari Project	Female	2011	no_roads	11
19	-56.3	-19.9579	jaguar_Oncafari Project	Female	2011	no_roads	11
19	-56.3188	-19.9501	jaguar_Oncafari Project	Female	2011	no_roads	11
19	-56.3189	-19.9661	jaguar_Oncafari Project	Female	2011	no_roads	11
19	-56.3269	-19.9671	jaguar_Oncafari Project	Female	2011	no_roads	11
19	-56.3415	-19.9792	jaguar_Oncafari Project	Female	2011	no_roads	11
19	-56.2994	-19.9363	jaguar_Oncafari Project	Female	2011	no_roads	11
19	-56.3308	-19.9991	jaguar_Oncafari Project	Female	2011	no_roads	11
19	-56.3313	-19.9985	jaguar_Oncafari Project	Female	2011	no_roads	11
19	-56.3328	-19.9844	jaguar_Oncafari Project	Female	2011	no_roads	11
19	-56.3471	-19.9742	jaguar_Oncafari Project	Female	2011	no_roads	11
19	-56.3471	-19.9742	jaguar_Oncafari Project	Female	2011	no_roads	11
19	-56.3282	-19.9561	jaguar_Oncafari Project	Female	2011	no_roads	11
19	-56.3286	-19.9641	jaguar_Oncafari Project	Female	2011	no_roads	11
19	-56.3309	-19.9599	jaguar_Oncafari Project	Female	2011	no_roads	11
19	-56.319	-19.9504	jaguar_Oncafari Project	Female	2012	no_roads	11
19	-56.326	-19.9527	jaguar_Oncafari Project	Female	2012	no_roads	11
19	-56.3332	-19.958	jaguar_Oncafari Project	Female	2012	no_roads	11
19	-56.3264	-19.9527	jaguar_Oncafari Project	Female	2012	no_roads	11
19	-56.3271	-19.9567	jaguar_Oncafari Project	Female	2012	no_roads	11
20	-42.5575	-8.69192	Jaguar Conservation in the Caatinga Biome	Male	2015	pav_unpav	3
20	-42.5561	-8.6796	Jaguar Conservation in the Caatinga Biome	Male	2015	pav_unpav	3
20	-42.5534	-8.70468	Jaguar Conservation in the Caatinga Biome	Male	2015	pav_unpav	3
20	-42.5516	-8.71231	Jaguar Conservation in the Caatinga Biome	Male	2015	pav_unpav	3
20	-42.5568	-8.7093	Jaguar Conservation in the Caatinga Biome	Male	2015	pav_unpav	3
20	-42.5429	-8.67797	Jaguar Conservation in the Caatinga Biome	Male	2015	pav_unpav	3
20	-42.5583	-8.68436	Jaguar Conservation in the Caatinga Biome	Male	2015	pav_unpav	3
20	-42.5568	-8.69542	Jaguar Conservation in the Caatinga Biome	Male	2015	pav_unpav	3
20	-42.5696	-8.7085	Jaguar Conservation in the Caatinga Biome	Male	2015	pav_unpav	3
20	-42.5607	-8.67332	Jaguar Conservation in the Caatinga Biome	Male	2015	pav_unpav	3
20	-42.5597	-8.69286	Jaguar Conservation in the Caatinga Biome	Male	2015	pav_unpav	3
20	-42.5636	-8.69055	Jaguar Conservation in the Caatinga Biome	Male	2015	pav_unpav	3
20	-42.5713	-8.69067	Jaguar Conservation in the Caatinga Biome	Male	2015	pav_unpav	3
20	-42.5616	-8.68564	Jaguar Conservation in the Caatinga Biome	Male	2015	pav_unpav	3
20	-42.5448	-8.67158	Jaguar Conservation in the Caatinga Biome	Male	2015	pav_unpav	3
20	-42.5776	-8.6919	Jaguar Conservation in the Caatinga Biome	Male	2015	pav_unpav	3
20	-42.5864	-8.68574	Jaguar Conservation in the Caatinga Biome	Male	2015	pav_unpav	3
20	-42.5634	-8.67635	Jaguar Conservation in the Caatinga Biome	Male	2015	pav_unpav	3
20	-42.5489	-8.65717	Jaguar Conservation in the Caatinga Biome	Male	2015	pav_unpav	3
20	-42.5834	-8.61217	Jaguar Conservation in the Caatinga Biome	Male	2015	pav_unpav	3
20	-42.57	-8.61661	Jaguar Conservation in the Caatinga Biome	Male	2015	pav_unpav	3
20	-42.5704	-8.61901	Jaguar Conservation in the Caatinga Biome	Male	2015	pav_unpav	3
20	-42.6407	-8.57101	Jaguar Conservation in the Caatinga Biome	Male	2015	pav_unpav	3
20	-42.6446	-8.56436	Jaguar Conservation in the Caatinga Biome	Male	2015	pav_unpav	3
20	-42.6447	-8.56424	Jaguar Conservation in the Caatinga Biome	Male	2015	pav_unpav	3
20	-42.66	-8.56659	Jaguar Conservation in the Caatinga Biome	Male	2015	pav_unpav	3
20	-42.6715	-8.55259	Jaguar Conservation in the Caatinga Biome	Male	2015	pav_unpav	3
20	-42.6805	-8.562	Jaguar Conservation in the Caatinga Biome	Male	2015	pav_unpav	3
20	-42.6903	-8.57748	Jaguar Conservation in the Caatinga Biome	Male	2015	pav_unpav	3
20	-42.6773	-8.58602	Jaguar Conservation in the Caatinga Biome	Male	2015	pav_unpav	3
20	-42.6723	-8.58193	Jaguar Conservation in the Caatinga Biome	Male	2015	pav_unpav	3
20	-42.6805	-8.56238	Jaguar Conservation in the Caatinga Biome	Male	2015	pav_unpav	3
20	-42.6893	-8.57132	Jaguar Conservation in the Caatinga Biome	Male	2015	pav_unpav	3
20	-42.6563	-8.54216	Jaguar Conservation in the Caatinga Biome	Male	2015	pav_unpav	3
20	-42.6295	-8.54176	Jaguar Conservation in the Caatinga Biome	Male	2015	pav_unpav	3
20	-42.6268	-8.55572	Jaguar Conservation in the Caatinga Biome	Male	2015	pav_unpav	3
20	-42.6407	-8.57116	Jaguar Conservation in the Caatinga Biome	Male	2015	pav_unpav	3
20	-42.6419	-8.57101	Jaguar Conservation in the Caatinga Biome	Male	2015	pav_unpav	3
20	-42.6408	-8.5708	Jaguar Conservation in the Caatinga Biome	Male	2015	pav_unpav	3
20	-42.6904	-8.56668	Jaguar Conservation in the Caatinga Biome	Male	2015	pav_unpav	3
20	-42.6901	-8.57252	Jaguar Conservation in the Caatinga Biome	Male	2015	pav_unpav	3
20	-42.695	-8.58577	Jaguar Conservation in the Caatinga Biome	Male	2015	pav_unpav	3
20	-42.6901	-8.58634	Jaguar Conservation in the Caatinga Biome	Male	2015	pav_unpav	3
20	-42.6902	-8.57114	Jaguar Conservation in the Caatinga Biome	Male	2015	pav_unpav	3
20	-42.6822	-8.55803	Jaguar Conservation in the Caatinga Biome	Male	2015	pav_unpav	3
20	-42.6758	-8.56064	Jaguar Conservation in the Caatinga Biome	Male	2015	pav_unpav	3
20	-42.6759	-8.56191	Jaguar Conservation in the Caatinga Biome	Male	2015	pav_unpav	3
20	-42.6728	-8.56037	Jaguar Conservation in the Caatinga Biome	Male	2015	pav_unpav	3
20	-42.6721	-8.57688	Jaguar Conservation in the Caatinga Biome	Male	2015	pav_unpav	3
20	-42.6719	-8.57694	Jaguar Conservation in the Caatinga Biome	Male	2015	pav_unpav	3
20	-42.6735	-8.5704	Jaguar Conservation in the Caatinga Biome	Male	2015	pav_unpav	3
20	-42.6415	-8.59431	Jaguar Conservation in the Caatinga Biome	Male	2015	pav_unpav	3
20	-42.6353	-8.59624	Jaguar Conservation in the Caatinga Biome	Male	2015	pav_unpav	3
20	-42.6337	-8.59634	Jaguar Conservation in the Caatinga Biome	Male	2015	pav_unpav	3
20	-42.6774	-8.55263	Jaguar Conservation in the Caatinga Biome	Male	2015	pav_unpav	3
20	-42.678	-8.55288	Jaguar Conservation in the Caatinga Biome	Male	2015	pav_unpav	3
20	-42.6745	-8.55888	Jaguar Conservation in the Caatinga Biome	Male	2015	pav_unpav	3
20	-42.6741	-8.55916	Jaguar Conservation in the Caatinga Biome	Male	2015	pav_unpav	3
20	-42.6761	-8.56753	Jaguar Conservation in the Caatinga Biome	Male	2015	pav_unpav	3
20	-42.6392	-8.57665	Jaguar Conservation in the Caatinga Biome	Male	2015	pav_unpav	3
20	-42.6377	-8.57478	Jaguar Conservation in the Caatinga Biome	Male	2015	pav_unpav	3
20	-42.6324	-8.57891	Jaguar Conservation in the Caatinga Biome	Male	2015	pav_unpav	3
20	-42.666	-8.565	Jaguar Conservation in the Caatinga Biome	Male	2015	pav_unpav	3
20	-42.6668	-8.55789	Jaguar Conservation in the Caatinga Biome	Male	2015	pav_unpav	3
20	-42.6812	-8.55927	Jaguar Conservation in the Caatinga Biome	Male	2015	pav_unpav	3
20	-42.6628	-8.58604	Jaguar Conservation in the Caatinga Biome	Male	2015	pav_unpav	3
20	-42.6535	-8.60397	Jaguar Conservation in the Caatinga Biome	Male	2015	pav_unpav	3
20	-42.6515	-8.6076	Jaguar Conservation in the Caatinga Biome	Male	2015	pav_unpav	3
20	-42.6518	-8.60724	Jaguar Conservation in the Caatinga Biome	Male	2015	pav_unpav	3
20	-42.678	-8.5666	Jaguar Conservation in the Caatinga Biome	Male	2015	pav_unpav	3
20	-42.6778	-8.56674	Jaguar Conservation in the Caatinga Biome	Male	2015	pav_unpav	3
20	-42.6797	-8.56223	Jaguar Conservation in the Caatinga Biome	Male	2015	pav_unpav	3
20	-42.6744	-8.56011	Jaguar Conservation in the Caatinga Biome	Male	2015	pav_unpav	3
20	-42.6675	-8.59425	Jaguar Conservation in the Caatinga Biome	Male	2015	pav_unpav	3
20	-42.6745	-8.58138	Jaguar Conservation in the Caatinga Biome	Male	2015	pav_unpav	3
20	-42.6773	-8.58686	Jaguar Conservation in the Caatinga Biome	Male	2015	pav_unpav	3
20	-42.6881	-8.58266	Jaguar Conservation in the Caatinga Biome	Male	2015	pav_unpav	3
20	-42.6901	-8.57768	Jaguar Conservation in the Caatinga Biome	Male	2015	pav_unpav	3
20	-42.6774	-8.55304	Jaguar Conservation in the Caatinga Biome	Male	2015	pav_unpav	3
20	-42.5968	-8.54524	Jaguar Conservation in the Caatinga Biome	Male	2015	pav_unpav	3
20	-42.5876	-8.53332	Jaguar Conservation in the Caatinga Biome	Male	2015	pav_unpav	3
20	-42.631	-8.5441	Jaguar Conservation in the Caatinga Biome	Male	2015	pav_unpav	3
20	-42.6616	-8.55333	Jaguar Conservation in the Caatinga Biome	Male	2015	pav_unpav	3
20	-42.653	-8.55724	Jaguar Conservation in the Caatinga Biome	Male	2015	pav_unpav	3
20	-42.6319	-8.59779	Jaguar Conservation in the Caatinga Biome	Male	2015	pav_unpav	3
20	-42.6797	-8.55736	Jaguar Conservation in the Caatinga Biome	Male	2015	pav_unpav	3
20	-42.6581	-8.58804	Jaguar Conservation in the Caatinga Biome	Male	2015	pav_unpav	3
20	-42.6319	-8.60032	Jaguar Conservation in the Caatinga Biome	Male	2015	pav_unpav	3
20	-42.5821	-8.63429	Jaguar Conservation in the Caatinga Biome	Male	2015	pav_unpav	3
20	-42.584	-8.62517	Jaguar Conservation in the Caatinga Biome	Male	2015	pav_unpav	3
20	-42.5787	-8.65114	Jaguar Conservation in the Caatinga Biome	Male	2015	pav_unpav	3
20	-42.578	-8.65303	Jaguar Conservation in the Caatinga Biome	Male	2015	pav_unpav	3
20	-42.5919	-8.61606	Jaguar Conservation in the Caatinga Biome	Male	2015	pav_unpav	3
20	-42.5899	-8.63237	Jaguar Conservation in the Caatinga Biome	Male	2015	pav_unpav	3
20	-42.5976	-8.63204	Jaguar Conservation in the Caatinga Biome	Male	2015	pav_unpav	3
20	-42.5699	-8.61683	Jaguar Conservation in the Caatinga Biome	Male	2015	pav_unpav	3
20	-42.5936	-8.56246	Jaguar Conservation in the Caatinga Biome	Male	2015	pav_unpav	3
20	-42.5931	-8.56243	Jaguar Conservation in the Caatinga Biome	Male	2015	pav_unpav	3
20	-42.5933	-8.56206	Jaguar Conservation in the Caatinga Biome	Male	2015	pav_unpav	3
20	-42.6301	-8.54243	Jaguar Conservation in the Caatinga Biome	Male	2015	pav_unpav	3
20	-42.6585	-8.57501	Jaguar Conservation in the Caatinga Biome	Male	2015	pav_unpav	3
20	-42.6328	-8.60497	Jaguar Conservation in the Caatinga Biome	Male	2015	pav_unpav	3
20	-42.5855	-8.61901	Jaguar Conservation in the Caatinga Biome	Male	2015	pav_unpav	3
20	-42.5666	-8.61064	Jaguar Conservation in the Caatinga Biome	Male	2015	pav_unpav	3
20	-42.5744	-8.62245	Jaguar Conservation in the Caatinga Biome	Male	2015	pav_unpav	3
20	-42.571	-8.61784	Jaguar Conservation in the Caatinga Biome	Male	2015	pav_unpav	3
20	-42.5685	-8.61573	Jaguar Conservation in the Caatinga Biome	Male	2015	pav_unpav	3
20	-42.5715	-8.61852	Jaguar Conservation in the Caatinga Biome	Male	2016	pav_unpav	3
20	-42.6016	-8.61914	Jaguar Conservation in the Caatinga Biome	Male	2016	pav_unpav	3
20	-42.6041	-8.61927	Jaguar Conservation in the Caatinga Biome	Male	2016	pav_unpav	3
20	-42.5804	-8.62708	Jaguar Conservation in the Caatinga Biome	Male	2016	pav_unpav	3
20	-42.5754	-8.62327	Jaguar Conservation in the Caatinga Biome	Male	2016	pav_unpav	3
20	-42.5817	-8.58524	Jaguar Conservation in the Caatinga Biome	Male	2016	pav_unpav	3
20	-42.5838	-8.5983	Jaguar Conservation in the Caatinga Biome	Male	2016	pav_unpav	3
20	-42.5798	-8.61337	Jaguar Conservation in the Caatinga Biome	Male	2016	pav_unpav	3
20	-42.6034	-8.60876	Jaguar Conservation in the Caatinga Biome	Male	2016	pav_unpav	3
20	-42.5781	-8.61339	Jaguar Conservation in the Caatinga Biome	Male	2016	pav_unpav	3
20	-42.571	-8.61786	Jaguar Conservation in the Caatinga Biome	Male	2016	pav_unpav	3
20	-42.5898	-8.59244	Jaguar Conservation in the Caatinga Biome	Male	2016	pav_unpav	3
20	-42.5751	-8.60013	Jaguar Conservation in the Caatinga Biome	Male	2016	pav_unpav	3
20	-42.575	-8.60032	Jaguar Conservation in the Caatinga Biome	Male	2016	pav_unpav	3
20	-42.5726	-8.60842	Jaguar Conservation in the Caatinga Biome	Male	2016	pav_unpav	3
20	-42.5603	-8.62041	Jaguar Conservation in the Caatinga Biome	Male	2016	pav_unpav	3
20	-42.5515	-8.61386	Jaguar Conservation in the Caatinga Biome	Male	2016	pav_unpav	3
20	-42.5272	-8.67538	Jaguar Conservation in the Caatinga Biome	Male	2016	pav_unpav	3
20	-42.4891	-8.72082	Jaguar Conservation in the Caatinga Biome	Male	2016	pav_unpav	3
20	-42.4361	-8.7461	Jaguar Conservation in the Caatinga Biome	Male	2016	pav_unpav	3
20	-42.4174	-8.73518	Jaguar Conservation in the Caatinga Biome	Male	2016	pav_unpav	3
20	-42.4161	-8.72649	Jaguar Conservation in the Caatinga Biome	Male	2016	pav_unpav	3
20	-42.4132	-8.72824	Jaguar Conservation in the Caatinga Biome	Male	2016	pav_unpav	3
20	-42.4072	-8.72289	Jaguar Conservation in the Caatinga Biome	Male	2016	pav_unpav	3
20	-42.4075	-8.72301	Jaguar Conservation in the Caatinga Biome	Male	2016	pav_unpav	3
20	-42.409	-8.72397	Jaguar Conservation in the Caatinga Biome	Male	2016	pav_unpav	3
20	-42.409	-8.72415	Jaguar Conservation in the Caatinga Biome	Male	2016	pav_unpav	3
20	-42.3803	-8.72509	Jaguar Conservation in the Caatinga Biome	Male	2016	pav_unpav	3
20	-42.3442	-8.71208	Jaguar Conservation in the Caatinga Biome	Male	2016	pav_unpav	3
20	-42.3336	-8.71098	Jaguar Conservation in the Caatinga Biome	Male	2016	pav_unpav	3
20	-42.292	-8.70093	Jaguar Conservation in the Caatinga Biome	Male	2016	pav_unpav	3
20	-42.2874	-8.70019	Jaguar Conservation in the Caatinga Biome	Male	2016	pav_unpav	3
20	-42.2635	-8.67791	Jaguar Conservation in the Caatinga Biome	Male	2016	pav_unpav	3
20	-42.2559	-8.67548	Jaguar Conservation in the Caatinga Biome	Male	2016	pav_unpav	3
20	-42.2637	-8.67782	Jaguar Conservation in the Caatinga Biome	Male	2016	pav_unpav	3
20	-42.2876	-8.72406	Jaguar Conservation in the Caatinga Biome	Male	2016	pav_unpav	3
20	-42.2929	-8.71009	Jaguar Conservation in the Caatinga Biome	Male	2016	pav_unpav	3
20	-42.2986	-8.70468	Jaguar Conservation in the Caatinga Biome	Male	2016	pav_unpav	3
20	-42.2621	-8.68025	Jaguar Conservation in the Caatinga Biome	Male	2016	pav_unpav	3
20	-42.2621	-8.67244	Jaguar Conservation in the Caatinga Biome	Male	2016	pav_unpav	3
20	-42.2987	-8.69681	Jaguar Conservation in the Caatinga Biome	Male	2016	pav_unpav	3
20	-42.2983	-8.69661	Jaguar Conservation in the Caatinga Biome	Male	2016	pav_unpav	3
20	-42.3227	-8.69584	Jaguar Conservation in the Caatinga Biome	Male	2016	pav_unpav	3
20	-42.3213	-8.69903	Jaguar Conservation in the Caatinga Biome	Male	2016	pav_unpav	3
20	-42.301	-8.69792	Jaguar Conservation in the Caatinga Biome	Male	2016	pav_unpav	3
20	-42.2929	-8.70428	Jaguar Conservation in the Caatinga Biome	Male	2016	pav_unpav	3
20	-42.2671	-8.69891	Jaguar Conservation in the Caatinga Biome	Male	2016	pav_unpav	3
20	-42.2725	-8.68954	Jaguar Conservation in the Caatinga Biome	Male	2016	pav_unpav	3
20	-42.27	-8.68598	Jaguar Conservation in the Caatinga Biome	Male	2016	pav_unpav	3
20	-42.2739	-8.68433	Jaguar Conservation in the Caatinga Biome	Male	2016	pav_unpav	3
20	-42.2832	-8.69329	Jaguar Conservation in the Caatinga Biome	Male	2016	pav_unpav	3
20	-42.2906	-8.70576	Jaguar Conservation in the Caatinga Biome	Male	2016	pav_unpav	3
20	-42.297	-8.7031	Jaguar Conservation in the Caatinga Biome	Male	2016	pav_unpav	3
20	-42.2976	-8.70097	Jaguar Conservation in the Caatinga Biome	Male	2016	pav_unpav	3
20	-42.263	-8.68327	Jaguar Conservation in the Caatinga Biome	Male	2016	pav_unpav	3
20	-42.2604	-8.67923	Jaguar Conservation in the Caatinga Biome	Male	2016	pav_unpav	3
20	-42.2588	-8.64303	Jaguar Conservation in the Caatinga Biome	Male	2016	pav_unpav	3
20	-42.2869	-8.65844	Jaguar Conservation in the Caatinga Biome	Male	2016	pav_unpav	3
20	-42.3239	-8.69534	Jaguar Conservation in the Caatinga Biome	Male	2016	pav_unpav	3
20	-42.3749	-8.72005	Jaguar Conservation in the Caatinga Biome	Male	2016	pav_unpav	3
20	-42.4228	-8.73872	Jaguar Conservation in the Caatinga Biome	Male	2016	pav_unpav	3
20	-42.4987	-8.72476	Jaguar Conservation in the Caatinga Biome	Male	2016	pav_unpav	3
20	-42.504	-8.73347	Jaguar Conservation in the Caatinga Biome	Male	2016	pav_unpav	3
20	-42.495	-8.73333	Jaguar Conservation in the Caatinga Biome	Male	2016	pav_unpav	3
20	-42.4852	-8.72654	Jaguar Conservation in the Caatinga Biome	Male	2016	pav_unpav	3
20	-42.5327	-8.72726	Jaguar Conservation in the Caatinga Biome	Male	2016	pav_unpav	3
20	-42.5369	-8.71252	Jaguar Conservation in the Caatinga Biome	Male	2016	pav_unpav	3
20	-42.5573	-8.70397	Jaguar Conservation in the Caatinga Biome	Male	2016	pav_unpav	3
20	-42.5773	-8.68413	Jaguar Conservation in the Caatinga Biome	Male	2016	pav_unpav	3
20	-42.5744	-8.68527	Jaguar Conservation in the Caatinga Biome	Male	2016	pav_unpav	3
20	-42.616	-8.58527	Jaguar Conservation in the Caatinga Biome	Male	2016	pav_unpav	3
20	-42.6162	-8.58495	Jaguar Conservation in the Caatinga Biome	Male	2016	pav_unpav	3
20	-42.619	-8.61318	Jaguar Conservation in the Caatinga Biome	Male	2016	pav_unpav	3
20	-42.6016	-8.63041	Jaguar Conservation in the Caatinga Biome	Male	2016	pav_unpav	3
20	-42.5452	-8.69638	Jaguar Conservation in the Caatinga Biome	Male	2016	pav_unpav	3
20	-42.4831	-8.73251	Jaguar Conservation in the Caatinga Biome	Male	2016	pav_unpav	3
20	-42.4803	-8.72746	Jaguar Conservation in the Caatinga Biome	Male	2016	pav_unpav	3
20	-42.4745	-8.73211	Jaguar Conservation in the Caatinga Biome	Male	2016	pav_unpav	3
20	-42.3941	-8.7225	Jaguar Conservation in the Caatinga Biome	Male	2016	pav_unpav	3
20	-42.3348	-8.7077	Jaguar Conservation in the Caatinga Biome	Male	2016	pav_unpav	3
20	-42.2795	-8.69169	Jaguar Conservation in the Caatinga Biome	Male	2016	pav_unpav	3
20	-42.2825	-8.68206	Jaguar Conservation in the Caatinga Biome	Male	2016	pav_unpav	3
20	-42.2825	-8.68204	Jaguar Conservation in the Caatinga Biome	Male	2016	pav_unpav	3
20	-42.2662	-8.67926	Jaguar Conservation in the Caatinga Biome	Male	2016	pav_unpav	3
20	-42.2666	-8.68006	Jaguar Conservation in the Caatinga Biome	Male	2016	pav_unpav	3
20	-42.2667	-8.678	Jaguar Conservation in the Caatinga Biome	Male	2016	pav_unpav	3
20	-42.2695	-8.67963	Jaguar Conservation in the Caatinga Biome	Male	2016	pav_unpav	3
20	-42.3177	-8.69832	Jaguar Conservation in the Caatinga Biome	Male	2016	pav_unpav	3
20	-42.322	-8.70024	Jaguar Conservation in the Caatinga Biome	Male	2016	pav_unpav	3
20	-42.3828	-8.71933	Jaguar Conservation in the Caatinga Biome	Male	2016	pav_unpav	3
20	-42.4956	-8.72941	Jaguar Conservation in the Caatinga Biome	Male	2016	pav_unpav	3
20	-42.5615	-8.74188	Jaguar Conservation in the Caatinga Biome	Male	2016	pav_unpav	3
20	-42.537	-8.69195	Jaguar Conservation in the Caatinga Biome	Male	2016	pav_unpav	3
20	-42.5433	-8.6912	Jaguar Conservation in the Caatinga Biome	Male	2016	pav_unpav	3
20	-42.553	-8.69889	Jaguar Conservation in the Caatinga Biome	Male	2016	pav_unpav	3
20	-42.5499	-8.70594	Jaguar Conservation in the Caatinga Biome	Male	2016	pav_unpav	3
20	-42.5369	-8.70035	Jaguar Conservation in the Caatinga Biome	Male	2016	pav_unpav	3
20	-42.4986	-8.70979	Jaguar Conservation in the Caatinga Biome	Male	2016	pav_unpav	3
20	-42.5115	-8.71814	Jaguar Conservation in the Caatinga Biome	Male	2016	pav_unpav	3
20	-42.5661	-8.70055	Jaguar Conservation in the Caatinga Biome	Male	2016	pav_unpav	3
20	-42.5934	-8.7012	Jaguar Conservation in the Caatinga Biome	Male	2016	pav_unpav	3
20	-42.5578	-8.70323	Jaguar Conservation in the Caatinga Biome	Male	2016	pav_unpav	3
20	-42.5497	-8.69782	Jaguar Conservation in the Caatinga Biome	Male	2016	pav_unpav	3
20	-42.5545	-8.7137	Jaguar Conservation in the Caatinga Biome	Male	2016	pav_unpav	3
20	-42.552	-8.69098	Jaguar Conservation in the Caatinga Biome	Male	2016	pav_unpav	3
20	-42.607	-8.70876	Jaguar Conservation in the Caatinga Biome	Male	2016	pav_unpav	3
20	-42.6195	-8.67896	Jaguar Conservation in the Caatinga Biome	Male	2016	pav_unpav	3
20	-42.6183	-8.65957	Jaguar Conservation in the Caatinga Biome	Male	2016	pav_unpav	3
20	-42.5954	-8.64562	Jaguar Conservation in the Caatinga Biome	Male	2016	pav_unpav	3
20	-42.6013	-8.62624	Jaguar Conservation in the Caatinga Biome	Male	2016	pav_unpav	3
20	-42.6008	-8.60767	Jaguar Conservation in the Caatinga Biome	Male	2016	pav_unpav	3
20	-42.6347	-8.58959	Jaguar Conservation in the Caatinga Biome	Male	2016	pav_unpav	3
20	-42.6365	-8.59215	Jaguar Conservation in the Caatinga Biome	Male	2016	pav_unpav	3
20	-42.6752	-8.55952	Jaguar Conservation in the Caatinga Biome	Male	2016	pav_unpav	3
20	-42.6868	-8.57345	Jaguar Conservation in the Caatinga Biome	Male	2016	pav_unpav	3
20	-42.6633	-8.58597	Jaguar Conservation in the Caatinga Biome	Male	2016	pav_unpav	3
20	-42.6415	-8.59763	Jaguar Conservation in the Caatinga Biome	Male	2016	pav_unpav	3
20	-42.6324	-8.61085	Jaguar Conservation in the Caatinga Biome	Male	2016	pav_unpav	3
20	-42.6315	-8.59932	Jaguar Conservation in the Caatinga Biome	Male	2016	pav_unpav	3
20	-42.6718	-8.55867	Jaguar Conservation in the Caatinga Biome	Male	2016	pav_unpav	3
20	-42.6721	-8.55141	Jaguar Conservation in the Caatinga Biome	Male	2016	pav_unpav	3
20	-42.6596	-8.55821	Jaguar Conservation in the Caatinga Biome	Male	2016	pav_unpav	3
20	-42.6629	-8.54307	Jaguar Conservation in the Caatinga Biome	Male	2016	pav_unpav	3
20	-42.6395	-8.5495	Jaguar Conservation in the Caatinga Biome	Male	2016	pav_unpav	3
20	-42.6275	-8.55913	Jaguar Conservation in the Caatinga Biome	Male	2016	pav_unpav	3
20	-42.6437	-8.56004	Jaguar Conservation in the Caatinga Biome	Male	2016	pav_unpav	3
20	-42.6653	-8.56757	Jaguar Conservation in the Caatinga Biome	Male	2016	pav_unpav	3
20	-42.6662	-8.57136	Jaguar Conservation in the Caatinga Biome	Male	2016	pav_unpav	3
20	-42.6805	-8.57729	Jaguar Conservation in the Caatinga Biome	Male	2016	pav_unpav	3
20	-42.6926	-8.58983	Jaguar Conservation in the Caatinga Biome	Male	2016	pav_unpav	3
20	-42.6927	-8.59415	Jaguar Conservation in the Caatinga Biome	Male	2016	pav_unpav	3
20	-42.6762	-8.59909	Jaguar Conservation in the Caatinga Biome	Male	2016	pav_unpav	3
20	-42.6908	-8.59148	Jaguar Conservation in the Caatinga Biome	Male	2016	pav_unpav	3
20	-42.6782	-8.60035	Jaguar Conservation in the Caatinga Biome	Male	2016	pav_unpav	3
20	-42.6491	-8.61833	Jaguar Conservation in the Caatinga Biome	Male	2016	pav_unpav	3
20	-42.649	-8.6182	Jaguar Conservation in the Caatinga Biome	Male	2016	pav_unpav	3
20	-42.6708	-8.62074	Jaguar Conservation in the Caatinga Biome	Male	2016	pav_unpav	3
20	-42.6708	-8.62073	Jaguar Conservation in the Caatinga Biome	Male	2016	pav_unpav	3
20	-42.6784	-8.56467	Jaguar Conservation in the Caatinga Biome	Male	2016	pav_unpav	3
20	-42.6485	-8.6052	Jaguar Conservation in the Caatinga Biome	Male	2016	pav_unpav	3
20	-42.6404	-8.62178	Jaguar Conservation in the Caatinga Biome	Male	2016	pav_unpav	3
20	-42.6488	-8.61935	Jaguar Conservation in the Caatinga Biome	Male	2016	pav_unpav	3
20	-42.6891	-8.60145	Jaguar Conservation in the Caatinga Biome	Male	2016	pav_unpav	3
20	-42.6972	-8.59366	Jaguar Conservation in the Caatinga Biome	Male	2016	pav_unpav	3
20	-42.692	-8.6044	Jaguar Conservation in the Caatinga Biome	Male	2016	pav_unpav	3
20	-42.6872	-8.61319	Jaguar Conservation in the Caatinga Biome	Male	2016	pav_unpav	3
20	-42.6778	-8.62235	Jaguar Conservation in the Caatinga Biome	Male	2016	pav_unpav	3
20	-42.655	-8.64732	Jaguar Conservation in the Caatinga Biome	Male	2016	pav_unpav	3
20	-42.6651	-8.66406	Jaguar Conservation in the Caatinga Biome	Male	2016	pav_unpav	3
20	-42.6645	-8.66372	Jaguar Conservation in the Caatinga Biome	Male	2016	pav_unpav	3
20	-42.6636	-8.66226	Jaguar Conservation in the Caatinga Biome	Male	2016	pav_unpav	3
20	-42.6971	-8.59234	Jaguar Conservation in the Caatinga Biome	Male	2016	pav_unpav	3
20	-42.6971	-8.59363	Jaguar Conservation in the Caatinga Biome	Male	2016	pav_unpav	3
20	-42.6807	-8.60448	Jaguar Conservation in the Caatinga Biome	Male	2016	pav_unpav	3
22	-57.4925	-16.8978	Jaguar_Taiama	Male	2014	no_roads	6
22	-57.4926	-16.8957	Jaguar_Taiama	Male	2014	no_roads	6
22	-57.4215	-16.8759	Jaguar_Taiama	Male	2014	no_roads	6
22	-57.4378	-16.876	Jaguar_Taiama	Male	2014	no_roads	6
22	-57.4346	-16.8766	Jaguar_Taiama	Male	2014	no_roads	6
22	-57.4313	-16.8775	Jaguar_Taiama	Male	2014	no_roads	6
22	-57.4201	-16.8825	Jaguar_Taiama	Male	2014	no_roads	6
22	-57.4575	-16.8935	Jaguar_Taiama	Male	2014	no_roads	6
22	-57.462	-16.9061	Jaguar_Taiama	Male	2014	no_roads	6
22	-57.4571	-16.8932	Jaguar_Taiama	Male	2014	no_roads	6
22	-57.4378	-16.8754	Jaguar_Taiama	Male	2014	no_roads	6
22	-57.4374	-16.8764	Jaguar_Taiama	Male	2014	no_roads	6
22	-57.4376	-16.8762	Jaguar_Taiama	Male	2014	no_roads	6
22	-57.4384	-16.8749	Jaguar_Taiama	Male	2014	no_roads	6
22	-57.438	-16.8682	Jaguar_Taiama	Male	2014	no_roads	6
22	-57.4381	-16.8683	Jaguar_Taiama	Male	2014	no_roads	6
22	-57.4575	-16.8954	Jaguar_Taiama	Male	2014	no_roads	6
22	-57.4401	-16.8741	Jaguar_Taiama	Male	2014	no_roads	6
22	-57.4386	-16.8761	Jaguar_Taiama	Male	2014	no_roads	6
22	-57.4383	-16.875	Jaguar_Taiama	Male	2014	no_roads	6
22	-57.44	-16.8729	Jaguar_Taiama	Male	2014	no_roads	6
22	-57.4573	-16.8934	Jaguar_Taiama	Male	2014	no_roads	6
22	-57.4572	-16.8934	Jaguar_Taiama	Male	2014	no_roads	6
22	-57.4379	-16.8758	Jaguar_Taiama	Male	2014	no_roads	6
22	-57.449	-16.841	Jaguar_Taiama	Male	2014	no_roads	6
22	-57.4376	-16.8543	Jaguar_Taiama	Male	2014	no_roads	6
22	-57.4256	-16.8545	Jaguar_Taiama	Male	2014	no_roads	6
22	-57.4533	-16.8429	Jaguar_Taiama	Male	2014	no_roads	6
22	-57.4376	-16.8543	Jaguar_Taiama	Male	2014	no_roads	6
22	-57.4381	-16.8539	Jaguar_Taiama	Male	2014	no_roads	6
22	-57.4403	-16.8738	Jaguar_Taiama	Male	2014	no_roads	6
22	-57.4385	-16.8759	Jaguar_Taiama	Male	2014	no_roads	6
22	-57.4398	-16.8749	Jaguar_Taiama	Male	2014	no_roads	6
22	-57.4396	-16.8748	Jaguar_Taiama	Male	2014	no_roads	6
22	-57.436	-16.8891	Jaguar_Taiama	Male	2014	no_roads	6
22	-57.4378	-16.8784	Jaguar_Taiama	Male	2014	no_roads	6
22	-57.4378	-16.8781	Jaguar_Taiama	Male	2014	no_roads	6
22	-57.4388	-16.8742	Jaguar_Taiama	Male	2014	no_roads	6
22	-57.4496	-16.8586	Jaguar_Taiama	Male	2014	no_roads	6
22	-57.4376	-16.8544	Jaguar_Taiama	Male	2014	no_roads	6
22	-57.4578	-16.84	Jaguar_Taiama	Male	2014	no_roads	6
22	-57.4572	-16.8563	Jaguar_Taiama	Male	2014	no_roads	6
22	-57.4642	-16.8437	Jaguar_Taiama	Male	2014	no_roads	6
22	-57.4595	-16.844	Jaguar_Taiama	Male	2014	no_roads	6
22	-57.4384	-16.8538	Jaguar_Taiama	Male	2014	no_roads	6
22	-57.4505	-16.8519	Jaguar_Taiama	Male	2014	no_roads	6
22	-57.4507	-16.8517	Jaguar_Taiama	Male	2014	no_roads	6
22	-57.439	-16.8534	Jaguar_Taiama	Male	2014	no_roads	6
22	-57.4394	-16.8536	Jaguar_Taiama	Male	2014	no_roads	6
22	-57.439	-16.8534	Jaguar_Taiama	Male	2014	no_roads	6
22	-57.4388	-16.8535	Jaguar_Taiama	Male	2014	no_roads	6
22	-57.4413	-16.8488	Jaguar_Taiama	Male	2014	no_roads	6
22	-57.4448	-16.8484	Jaguar_Taiama	Male	2014	no_roads	6
22	-57.4532	-16.8441	Jaguar_Taiama	Male	2014	no_roads	6
22	-57.4496	-16.8586	Jaguar_Taiama	Male	2014	no_roads	6
22	-57.443	-16.8471	Jaguar_Taiama	Male	2014	no_roads	6
22	-57.44	-16.8733	Jaguar_Taiama	Male	2014	no_roads	6
22	-57.4216	-16.8734	Jaguar_Taiama	Male	2014	no_roads	6
22	-57.4373	-16.8606	Jaguar_Taiama	Male	2014	no_roads	6
22	-57.4569	-16.8524	Jaguar_Taiama	Male	2014	no_roads	6
22	-57.4695	-16.8438	Jaguar_Taiama	Male	2014	no_roads	6
22	-57.4716	-16.8521	Jaguar_Taiama	Male	2014	no_roads	6
22	-57.4717	-16.8521	Jaguar_Taiama	Male	2014	no_roads	6
22	-57.4763	-16.8543	Jaguar_Taiama	Male	2014	no_roads	6
22	-57.4761	-16.8543	Jaguar_Taiama	Male	2014	no_roads	6
22	-57.4573	-16.8562	Jaguar_Taiama	Male	2014	no_roads	6
22	-57.44	-16.8752	Jaguar_Taiama	Male	2014	no_roads	6
22	-57.4511	-16.887	Jaguar_Taiama	Male	2014	no_roads	6
22	-57.4772	-16.9136	Jaguar_Taiama	Male	2014	no_roads	6
22	-57.4832	-16.9164	Jaguar_Taiama	Male	2014	no_roads	6
22	-57.4927	-16.8932	Jaguar_Taiama	Male	2014	no_roads	6
22	-57.4905	-16.8975	Jaguar_Taiama	Male	2014	no_roads	6
22	-57.4906	-16.8977	Jaguar_Taiama	Male	2014	no_roads	6
22	-57.4906	-16.8976	Jaguar_Taiama	Male	2014	no_roads	6
22	-57.4907	-16.8974	Jaguar_Taiama	Male	2014	no_roads	6
22	-57.4903	-16.9006	Jaguar_Taiama	Male	2014	no_roads	6
22	-57.4809	-16.8992	Jaguar_Taiama	Male	2014	no_roads	6
22	-57.4903	-16.9231	Jaguar_Taiama	Male	2014	no_roads	6
22	-57.4801	-16.9107	Jaguar_Taiama	Male	2014	no_roads	6
22	-57.4766	-16.9134	Jaguar_Taiama	Male	2014	no_roads	6
22	-57.4579	-16.9211	Jaguar_Taiama	Male	2014	no_roads	6
22	-57.4483	-16.9219	Jaguar_Taiama	Male	2014	no_roads	6
22	-57.5034	-16.9239	Jaguar_Taiama	Male	2014	no_roads	6
22	-57.4892	-16.9135	Jaguar_Taiama	Male	2014	no_roads	6
22	-57.4893	-16.9134	Jaguar_Taiama	Male	2014	no_roads	6
22	-57.4892	-16.9134	Jaguar_Taiama	Male	2014	no_roads	6
22	-57.4926	-16.893	Jaguar_Taiama	Male	2014	no_roads	6
22	-57.4913	-16.9	Jaguar_Taiama	Male	2014	no_roads	6
22	-57.4978	-16.8891	Jaguar_Taiama	Male	2014	no_roads	6
22	-57.4862	-16.9013	Jaguar_Taiama	Male	2014	no_roads	6
22	-57.4843	-16.9009	Jaguar_Taiama	Male	2014	no_roads	6
22	-57.4865	-16.9015	Jaguar_Taiama	Male	2014	no_roads	6
22	-57.4774	-16.91	Jaguar_Taiama	Male	2014	no_roads	6
22	-57.4773	-16.91	Jaguar_Taiama	Male	2015	no_roads	6
22	-57.4379	-16.8762	Jaguar_Taiama	Male	2015	no_roads	6
22	-57.4384	-16.8748	Jaguar_Taiama	Male	2015	no_roads	6
22	-57.4253	-16.8765	Jaguar_Taiama	Male	2015	no_roads	6
22	-57.4391	-16.875	Jaguar_Taiama	Male	2015	no_roads	6
22	-57.4392	-16.8746	Jaguar_Taiama	Male	2015	no_roads	6
22	-57.4402	-16.8738	Jaguar_Taiama	Male	2015	no_roads	6
22	-57.4403	-16.8718	Jaguar_Taiama	Male	2015	no_roads	6
22	-57.4385	-16.8686	Jaguar_Taiama	Male	2015	no_roads	6
22	-57.4384	-16.8691	Jaguar_Taiama	Male	2015	no_roads	6
22	-57.4346	-16.8814	Jaguar_Taiama	Male	2015	no_roads	6
22	-57.4332	-16.8808	Jaguar_Taiama	Male	2015	no_roads	6
22	-57.433	-16.8812	Jaguar_Taiama	Male	2015	no_roads	6
22	-57.4381	-16.8764	Jaguar_Taiama	Male	2015	no_roads	6
22	-57.4395	-16.873	Jaguar_Taiama	Male	2015	no_roads	6
22	-57.4387	-16.8693	Jaguar_Taiama	Male	2015	no_roads	6
22	-57.454	-16.9084	Jaguar_Taiama	Male	2015	no_roads	6
22	-57.4548	-16.9098	Jaguar_Taiama	Male	2015	no_roads	6
22	-57.4546	-16.9263	Jaguar_Taiama	Male	2015	no_roads	6
22	-57.48	-16.8993	Jaguar_Taiama	Male	2015	no_roads	6
22	-57.4803	-16.8993	Jaguar_Taiama	Male	2015	no_roads	6
22	-57.4932	-16.8917	Jaguar_Taiama	Male	2015	no_roads	6
22	-57.4919	-16.885	Jaguar_Taiama	Male	2015	no_roads	6
22	-57.4823	-16.8881	Jaguar_Taiama	Male	2015	no_roads	6
22	-57.4831	-16.8888	Jaguar_Taiama	Male	2015	no_roads	6
22	-57.4829	-16.8886	Jaguar_Taiama	Male	2015	no_roads	6
22	-57.4918	-16.885	Jaguar_Taiama	Male	2015	no_roads	6
22	-57.4918	-16.8849	Jaguar_Taiama	Male	2015	no_roads	6
22	-57.4981	-16.8882	Jaguar_Taiama	Male	2015	no_roads	6
22	-57.4949	-16.8892	Jaguar_Taiama	Male	2015	no_roads	6
22	-57.4921	-16.8857	Jaguar_Taiama	Male	2015	no_roads	6
22	-57.4918	-16.885	Jaguar_Taiama	Male	2015	no_roads	6
22	-57.4906	-16.8805	Jaguar_Taiama	Male	2015	no_roads	6
22	-57.4915	-16.8849	Jaguar_Taiama	Male	2015	no_roads	6
22	-57.4919	-16.885	Jaguar_Taiama	Male	2015	no_roads	6
22	-57.4592	-16.8536	Jaguar_Taiama	Male	2015	no_roads	6
22	-57.4592	-16.8537	Jaguar_Taiama	Male	2015	no_roads	6
22	-57.4348	-16.8761	Jaguar_Taiama	Male	2015	no_roads	6
22	-57.4335	-16.8717	Jaguar_Taiama	Male	2015	no_roads	6
22	-57.4376	-16.8676	Jaguar_Taiama	Male	2015	no_roads	6
22	-57.441	-16.8709	Jaguar_Taiama	Male	2015	no_roads	6
22	-57.4357	-16.8765	Jaguar_Taiama	Male	2015	no_roads	6
22	-57.4208	-16.8808	Jaguar_Taiama	Male	2015	no_roads	6
22	-57.4379	-16.8764	Jaguar_Taiama	Male	2015	no_roads	6
22	-57.4373	-16.8768	Jaguar_Taiama	Male	2015	no_roads	6
22	-57.438	-16.8763	Jaguar_Taiama	Male	2015	no_roads	6
22	-57.4203	-16.873	Jaguar_Taiama	Male	2015	no_roads	6
22	-57.4179	-16.8839	Jaguar_Taiama	Male	2015	no_roads	6
22	-57.4178	-16.8839	Jaguar_Taiama	Male	2015	no_roads	6
22	-57.4179	-16.8838	Jaguar_Taiama	Male	2015	no_roads	6
22	-57.41	-16.8839	Jaguar_Taiama	Male	2015	no_roads	6
22	-57.4222	-16.8761	Jaguar_Taiama	Male	2015	no_roads	6
22	-57.4351	-16.876	Jaguar_Taiama	Male	2015	no_roads	6
22	-57.4384	-16.8749	Jaguar_Taiama	Male	2015	no_roads	6
22	-57.4411	-16.871	Jaguar_Taiama	Male	2015	no_roads	6
22	-57.441	-16.8709	Jaguar_Taiama	Male	2015	no_roads	6
22	-57.4357	-16.8762	Jaguar_Taiama	Male	2015	no_roads	6
22	-57.4383	-16.8751	Jaguar_Taiama	Male	2015	no_roads	6
22	-57.4384	-16.8538	Jaguar_Taiama	Male	2015	no_roads	6
22	-57.437	-16.8545	Jaguar_Taiama	Male	2015	no_roads	6
22	-57.4435	-16.8542	Jaguar_Taiama	Male	2015	no_roads	6
22	-57.4382	-16.8751	Jaguar_Taiama	Male	2015	no_roads	6
22	-57.439	-16.8749	Jaguar_Taiama	Male	2015	no_roads	6
22	-57.4238	-16.8774	Jaguar_Taiama	Male	2015	no_roads	6
22	-57.4276	-16.8774	Jaguar_Taiama	Male	2015	no_roads	6
22	-57.44	-16.8718	Jaguar_Taiama	Male	2015	no_roads	6
22	-57.4277	-16.8775	Jaguar_Taiama	Male	2015	no_roads	6
22	-57.4268	-16.8779	Jaguar_Taiama	Male	2015	no_roads	6
22	-57.4272	-16.8772	Jaguar_Taiama	Male	2015	no_roads	6
22	-57.4281	-16.8774	Jaguar_Taiama	Male	2015	no_roads	6
22	-57.4207	-16.8807	Jaguar_Taiama	Male	2015	no_roads	6
22	-57.4311	-16.8774	Jaguar_Taiama	Male	2015	no_roads	6
22	-57.4311	-16.8775	Jaguar_Taiama	Male	2015	no_roads	6
22	-57.431	-16.8772	Jaguar_Taiama	Male	2015	no_roads	6
22	-57.4288	-16.8775	Jaguar_Taiama	Male	2015	no_roads	6
22	-57.4263	-16.8778	Jaguar_Taiama	Male	2015	no_roads	6
22	-57.4261	-16.8774	Jaguar_Taiama	Male	2015	no_roads	6
22	-57.4261	-16.8774	Jaguar_Taiama	Male	2015	no_roads	6
22	-57.4233	-16.8768	Jaguar_Taiama	Male	2015	no_roads	6
22	-57.4263	-16.8774	Jaguar_Taiama	Male	2015	no_roads	6
22	-57.4256	-16.8774	Jaguar_Taiama	Male	2015	no_roads	6
22	-57.4053	-16.8851	Jaguar_Taiama	Male	2015	no_roads	6
22	-57.4282	-16.8773	Jaguar_Taiama	Male	2015	no_roads	6
22	-57.4368	-16.863	Jaguar_Taiama	Male	2015	no_roads	6
22	-57.4473	-16.8568	Jaguar_Taiama	Male	2015	no_roads	6
22	-57.4473	-16.8568	Jaguar_Taiama	Male	2015	no_roads	6
22	-57.4251	-16.8771	Jaguar_Taiama	Male	2015	no_roads	6
22	-57.4148	-16.8837	Jaguar_Taiama	Male	2015	no_roads	6
22	-57.4089	-16.8857	Jaguar_Taiama	Male	2015	no_roads	6
22	-57.4104	-16.8843	Jaguar_Taiama	Male	2015	no_roads	6
22	-57.4102	-16.884	Jaguar_Taiama	Male	2015	no_roads	6
22	-57.4272	-16.8774	Jaguar_Taiama	Male	2015	no_roads	6
22	-57.428	-16.8774	Jaguar_Taiama	Male	2015	no_roads	6
22	-57.4078	-16.8892	Jaguar_Taiama	Male	2015	no_roads	6
22	-57.4124	-16.8832	Jaguar_Taiama	Male	2015	no_roads	6
22	-57.4125	-16.8831	Jaguar_Taiama	Male	2015	no_roads	6
22	-57.4127	-16.883	Jaguar_Taiama	Male	2015	no_roads	6
22	-57.4148	-16.8838	Jaguar_Taiama	Male	2015	no_roads	6
22	-57.428	-16.8774	Jaguar_Taiama	Male	2015	no_roads	6
22	-57.4282	-16.8774	Jaguar_Taiama	Male	2015	no_roads	6
22	-57.4319	-16.8769	Jaguar_Taiama	Male	2015	no_roads	6
22	-57.4323	-16.8767	Jaguar_Taiama	Male	2015	no_roads	6
22	-57.419	-16.8729	Jaguar_Taiama	Male	2015	no_roads	6
22	-57.4206	-16.8729	Jaguar_Taiama	Male	2015	no_roads	6
22	-57.3943	-16.8835	Jaguar_Taiama	Male	2015	no_roads	6
22	-57.3923	-16.8831	Jaguar_Taiama	Male	2015	no_roads	6
22	-57.3927	-16.8833	Jaguar_Taiama	Male	2015	no_roads	6
22	-57.4279	-16.8775	Jaguar_Taiama	Male	2015	no_roads	6
22	-57.4145	-16.8836	Jaguar_Taiama	Male	2015	no_roads	6
22	-57.4145	-16.8836	Jaguar_Taiama	Male	2015	no_roads	6
22	-57.4271	-16.8777	Jaguar_Taiama	Male	2015	no_roads	6
22	-57.4382	-16.8751	Jaguar_Taiama	Male	2015	no_roads	6
22	-57.4383	-16.8751	Jaguar_Taiama	Male	2015	no_roads	6
22	-57.4319	-16.8769	Jaguar_Taiama	Male	2015	no_roads	6
22	-57.4341	-16.8762	Jaguar_Taiama	Male	2015	no_roads	6
22	-57.3983	-16.8913	Jaguar_Taiama	Male	2015	no_roads	6
22	-57.3983	-16.8912	Jaguar_Taiama	Male	2015	no_roads	6
22	-57.4029	-16.8862	Jaguar_Taiama	Male	2015	no_roads	6
22	-57.4088	-16.8858	Jaguar_Taiama	Male	2015	no_roads	6
22	-57.4074	-16.8865	Jaguar_Taiama	Male	2015	no_roads	6
22	-57.4031	-16.8861	Jaguar_Taiama	Male	2015	no_roads	6
22	-57.4074	-16.8867	Jaguar_Taiama	Male	2015	no_roads	6
22	-57.4075	-16.8866	Jaguar_Taiama	Male	2015	no_roads	6
22	-57.4073	-16.8865	Jaguar_Taiama	Male	2015	no_roads	6
22	-57.4075	-16.8867	Jaguar_Taiama	Male	2015	no_roads	6
22	-57.4074	-16.8867	Jaguar_Taiama	Male	2015	no_roads	6
22	-57.4074	-16.8867	Jaguar_Taiama	Male	2015	no_roads	6
22	-57.403	-16.8862	Jaguar_Taiama	Male	2015	no_roads	6
22	-57.4075	-16.8867	Jaguar_Taiama	Male	2015	no_roads	6
22	-57.4089	-16.8852	Jaguar_Taiama	Male	2015	no_roads	6
22	-57.4074	-16.8867	Jaguar_Taiama	Male	2015	no_roads	6
22	-57.4074	-16.8868	Jaguar_Taiama	Male	2015	no_roads	6
22	-57.4075	-16.8867	Jaguar_Taiama	Male	2015	no_roads	6
22	-57.4075	-16.8866	Jaguar_Taiama	Male	2015	no_roads	6
22	-57.4075	-16.8867	Jaguar_Taiama	Male	2015	no_roads	6
22	-57.4036	-16.8862	Jaguar_Taiama	Male	2015	no_roads	6
23	-57.4949	-16.8896	Jaguar_Taiama	Male	2014	no_roads	6
23	-57.4947	-16.8898	Jaguar_Taiama	Male	2014	no_roads	6
23	-57.4935	-16.8898	Jaguar_Taiama	Male	2014	no_roads	6
23	-57.4883	-16.8878	Jaguar_Taiama	Male	2014	no_roads	6
23	-57.4887	-16.888	Jaguar_Taiama	Male	2014	no_roads	6
23	-57.4858	-16.9011	Jaguar_Taiama	Male	2014	no_roads	6
23	-57.4872	-16.9005	Jaguar_Taiama	Male	2014	no_roads	6
23	-57.4871	-16.9005	Jaguar_Taiama	Male	2014	no_roads	6
23	-57.4822	-16.8988	Jaguar_Taiama	Male	2014	no_roads	6
23	-57.4843	-16.9005	Jaguar_Taiama	Male	2014	no_roads	6
23	-57.488	-16.888	Jaguar_Taiama	Male	2014	no_roads	6
23	-57.4896	-16.888	Jaguar_Taiama	Male	2014	no_roads	6
23	-57.4942	-16.8897	Jaguar_Taiama	Male	2014	no_roads	6
23	-57.5014	-16.8782	Jaguar_Taiama	Male	2014	no_roads	6
23	-57.4912	-16.9002	Jaguar_Taiama	Male	2014	no_roads	6
23	-57.4914	-16.9001	Jaguar_Taiama	Male	2014	no_roads	6
23	-57.4914	-16.8999	Jaguar_Taiama	Male	2014	no_roads	6
23	-57.4924	-16.8944	Jaguar_Taiama	Male	2014	no_roads	6
23	-57.4996	-16.8786	Jaguar_Taiama	Male	2014	no_roads	6
23	-57.4996	-16.888	Jaguar_Taiama	Male	2014	no_roads	6
23	-57.5068	-16.8771	Jaguar_Taiama	Male	2014	no_roads	6
23	-57.5215	-16.8686	Jaguar_Taiama	Male	2014	no_roads	6
23	-57.5214	-16.8685	Jaguar_Taiama	Male	2014	no_roads	6
23	-57.5298	-16.8682	Jaguar_Taiama	Male	2014	no_roads	6
23	-57.5407	-16.8675	Jaguar_Taiama	Male	2014	no_roads	6
23	-57.5463	-16.8654	Jaguar_Taiama	Male	2014	no_roads	6
23	-57.513	-16.8747	Jaguar_Taiama	Male	2014	no_roads	6
24	-50.3588	-5.99045	IOP	Male	2011	pav_unpav	2
24	-50.3683	-5.99086	IOP	Male	2011	pav_unpav	2
24	-50.3743	-6.0335	IOP	Male	2011	pav_unpav	2
24	-50.3754	-6.08273	IOP	Male	2011	pav_unpav	2
24	-50.3607	-6.07327	IOP	Male	2011	pav_unpav	2
24	-50.3524	-6.04221	IOP	Male	2011	pav_unpav	2
24	-50.3546	-5.99793	IOP	Male	2011	pav_unpav	2
24	-50.356	-5.9981	IOP	Male	2011	pav_unpav	2
24	-50.3372	-5.98527	IOP	Male	2011	pav_unpav	2
24	-50.3327	-5.96238	IOP	Male	2011	pav_unpav	2
24	-50.2451	-5.97582	IOP	Male	2011	pav_unpav	2
24	-50.2257	-5.97816	IOP	Male	2011	pav_unpav	2
24	-50.197	-5.97884	IOP	Male	2011	pav_unpav	2
24	-50.1948	-5.98467	IOP	Male	2011	pav_unpav	2
24	-50.1439	-5.99665	IOP	Male	2011	pav_unpav	2
24	-50.1437	-5.99751	IOP	Male	2011	pav_unpav	2
24	-50.1437	-5.99743	IOP	Male	2011	pav_unpav	2
24	-50.1471	-6.00128	IOP	Male	2012	pav_unpav	2
24	-50.1333	-5.977	IOP	Male	2012	pav_unpav	2
24	-50.1303	-5.97577	IOP	Male	2012	pav_unpav	2
24	-50.1118	-5.98284	IOP	Male	2012	pav_unpav	2
24	-50.1113	-5.97988	IOP	Male	2012	pav_unpav	2
24	-50.124	-5.98171	IOP	Male	2012	pav_unpav	2
24	-50.134	-5.96924	IOP	Male	2012	pav_unpav	2
24	-50.1336	-5.97019	IOP	Male	2012	pav_unpav	2
24	-50.0953	-5.98183	IOP	Male	2012	pav_unpav	2
24	-50.0777	-5.97916	IOP	Male	2012	pav_unpav	2
24	-50.0724	-5.96928	IOP	Male	2012	pav_unpav	2
24	-50.054	-5.98095	IOP	Male	2012	pav_unpav	2
24	-50.0348	-5.97809	IOP	Male	2012	pav_unpav	2
24	-50.0342	-5.97807	IOP	Male	2012	pav_unpav	2
24	-50.0505	-5.98633	IOP	Male	2012	pav_unpav	2
24	-50.0537	-5.98107	IOP	Male	2012	pav_unpav	2
24	-50.0583	-6.02015	IOP	Male	2012	pav_unpav	2
24	-50.0272	-5.99983	IOP	Male	2012	pav_unpav	2
24	-50.0233	-5.99948	IOP	Male	2012	pav_unpav	2
24	-50.0124	-6.0122	IOP	Male	2012	pav_unpav	2
24	-50.0584	-5.99628	IOP	Male	2012	pav_unpav	2
24	-50.0909	-5.99507	IOP	Male	2012	pav_unpav	2
24	-50.0944	-5.99573	IOP	Male	2012	pav_unpav	2
24	-50.0913	-6.00667	IOP	Male	2012	pav_unpav	2
24	-50.0852	-6.00274	IOP	Male	2012	pav_unpav	2
24	-50.0637	-6.01102	IOP	Male	2012	pav_unpav	2
24	-50.1286	-6.02933	IOP	Male	2012	pav_unpav	2
24	-50.1241	-6.02336	IOP	Male	2012	pav_unpav	2
24	-50.1017	-6.00871	IOP	Male	2012	pav_unpav	2
24	-50.0685	-5.99607	IOP	Male	2012	pav_unpav	2
24	-50.0617	-5.99611	IOP	Male	2012	pav_unpav	2
24	-50.0542	-5.98126	IOP	Male	2012	pav_unpav	2
24	-50.054	-5.97465	IOP	Male	2012	pav_unpav	2
24	-50.0502	-5.97111	IOP	Male	2012	pav_unpav	2
24	-50.0506	-5.97549	IOP	Male	2012	pav_unpav	2
24	-50.0401	-5.979	IOP	Male	2012	pav_unpav	2
24	-50.0411	-5.97875	IOP	Male	2012	pav_unpav	2
24	-50.0322	-5.97329	IOP	Male	2012	pav_unpav	2
24	-50.0404	-5.97697	IOP	Male	2012	pav_unpav	2
24	-50.0448	-5.97805	IOP	Male	2012	pav_unpav	2
24	-50.052	-5.9711	IOP	Male	2012	pav_unpav	2
24	-50.0476	-5.97107	IOP	Male	2012	pav_unpav	2
24	-50.0559	-5.97744	IOP	Male	2012	pav_unpav	2
24	-50.0528	-5.97193	IOP	Male	2012	pav_unpav	2
24	-50.0459	-5.98198	IOP	Male	2012	pav_unpav	2
24	-50.0392	-5.98025	IOP	Male	2012	pav_unpav	2
24	-50.0417	-5.9838	IOP	Male	2012	pav_unpav	2
24	-50.0356	-5.97686	IOP	Male	2012	pav_unpav	2
24	-50.0525	-5.97243	IOP	Male	2012	pav_unpav	2
24	-50.037	-5.98312	IOP	Male	2012	pav_unpav	2
24	-50.0597	-5.97798	IOP	Male	2012	pav_unpav	2
24	-50.0587	-5.97441	IOP	Male	2012	pav_unpav	2
24	-50.0404	-5.97776	IOP	Male	2012	pav_unpav	2
24	-50.0362	-5.97869	IOP	Male	2012	pav_unpav	2
24	-50.0369	-5.98053	IOP	Male	2012	pav_unpav	2
25	-56.2615	-19.9473	jaguar_Oncafari Project	Female	2015	no_roads	11
25	-56.2631	-19.9469	jaguar_Oncafari Project	Female	2015	no_roads	11
25	-56.2738	-19.9481	jaguar_Oncafari Project	Female	2015	no_roads	11
25	-56.274	-19.9481	jaguar_Oncafari Project	Female	2015	no_roads	11
25	-56.2726	-19.9448	jaguar_Oncafari Project	Female	2015	no_roads	11
25	-56.2709	-19.937	jaguar_Oncafari Project	Female	2015	no_roads	11
25	-56.2715	-19.9375	jaguar_Oncafari Project	Female	2015	no_roads	11
25	-56.2719	-19.9444	jaguar_Oncafari Project	Female	2015	no_roads	11
25	-56.2741	-19.9312	jaguar_Oncafari Project	Female	2015	no_roads	11
25	-56.2726	-19.9448	jaguar_Oncafari Project	Female	2015	no_roads	11
25	-56.2731	-19.9316	jaguar_Oncafari Project	Female	2015	no_roads	11
25	-56.2721	-19.9323	jaguar_Oncafari Project	Female	2015	no_roads	11
25	-56.2641	-19.9392	jaguar_Oncafari Project	Female	2015	no_roads	11
25	-56.2788	-19.9335	jaguar_Oncafari Project	Female	2015	no_roads	11
25	-56.2645	-19.9683	jaguar_Oncafari Project	Female	2015	no_roads	11
25	-56.2462	-19.9579	jaguar_Oncafari Project	Female	2015	no_roads	11
25	-56.2452	-19.9554	jaguar_Oncafari Project	Female	2015	no_roads	11
25	-56.2705	-19.9486	jaguar_Oncafari Project	Female	2015	no_roads	11
25	-56.2711	-19.9487	jaguar_Oncafari Project	Female	2015	no_roads	11
25	-56.2759	-19.9359	jaguar_Oncafari Project	Female	2015	no_roads	11
25	-56.2712	-19.9543	jaguar_Oncafari Project	Female	2015	no_roads	11
25	-56.2713	-19.954	jaguar_Oncafari Project	Female	2015	no_roads	11
25	-56.2717	-19.9544	jaguar_Oncafari Project	Female	2015	no_roads	11
25	-56.2744	-19.9523	jaguar_Oncafari Project	Female	2015	no_roads	11
25	-56.2814	-19.9378	jaguar_Oncafari Project	Female	2015	no_roads	11
25	-56.2851	-19.9382	jaguar_Oncafari Project	Female	2015	no_roads	11
25	-56.285	-19.9383	jaguar_Oncafari Project	Female	2015	no_roads	11
25	-56.2819	-19.94	jaguar_Oncafari Project	Female	2015	no_roads	11
25	-56.2814	-19.9403	jaguar_Oncafari Project	Female	2015	no_roads	11
25	-56.2808	-19.9396	jaguar_Oncafari Project	Female	2015	no_roads	11
25	-56.2822	-19.9399	jaguar_Oncafari Project	Female	2015	no_roads	11
25	-56.2808	-19.9426	jaguar_Oncafari Project	Female	2015	no_roads	11
25	-56.2818	-19.9483	jaguar_Oncafari Project	Female	2015	no_roads	11
25	-56.282	-19.9482	jaguar_Oncafari Project	Female	2015	no_roads	11
25	-56.2762	-19.9449	jaguar_Oncafari Project	Female	2015	no_roads	11
25	-56.247	-19.9608	jaguar_Oncafari Project	Female	2015	no_roads	11
25	-56.2434	-19.9544	jaguar_Oncafari Project	Female	2015	no_roads	11
25	-56.2719	-19.9448	jaguar_Oncafari Project	Female	2015	no_roads	11
25	-56.2726	-19.9448	jaguar_Oncafari Project	Female	2015	no_roads	11
25	-56.243	-19.9547	jaguar_Oncafari Project	Female	2015	no_roads	11
25	-56.2772	-19.9407	jaguar_Oncafari Project	Female	2015	no_roads	11
25	-56.2777	-19.9373	jaguar_Oncafari Project	Female	2015	no_roads	11
25	-56.2813	-19.9392	jaguar_Oncafari Project	Female	2015	no_roads	11
25	-56.2803	-19.9386	jaguar_Oncafari Project	Female	2015	no_roads	11
25	-56.2795	-19.942	jaguar_Oncafari Project	Female	2015	no_roads	11
25	-56.2794	-19.942	jaguar_Oncafari Project	Female	2015	no_roads	11
25	-56.2875	-19.9379	jaguar_Oncafari Project	Female	2015	no_roads	11
25	-56.2861	-19.9413	jaguar_Oncafari Project	Female	2015	no_roads	11
25	-56.2881	-19.9414	jaguar_Oncafari Project	Female	2015	no_roads	11
25	-56.2858	-19.9419	jaguar_Oncafari Project	Female	2015	no_roads	11
25	-56.286	-19.9418	jaguar_Oncafari Project	Female	2015	no_roads	11
25	-56.2858	-19.9419	jaguar_Oncafari Project	Female	2015	no_roads	11
25	-56.286	-19.9416	jaguar_Oncafari Project	Female	2015	no_roads	11
25	-56.2873	-19.9414	jaguar_Oncafari Project	Female	2015	no_roads	11
25	-56.2778	-19.9296	jaguar_Oncafari Project	Female	2015	no_roads	11
25	-56.2821	-19.9393	jaguar_Oncafari Project	Female	2015	no_roads	11
25	-56.2822	-19.9393	jaguar_Oncafari Project	Female	2015	no_roads	11
25	-56.2861	-19.939	jaguar_Oncafari Project	Female	2015	no_roads	11
25	-56.2884	-19.9412	jaguar_Oncafari Project	Female	2015	no_roads	11
25	-56.286	-19.9391	jaguar_Oncafari Project	Female	2015	no_roads	11
25	-56.2863	-19.9381	jaguar_Oncafari Project	Female	2015	no_roads	11
25	-56.2736	-19.9492	jaguar_Oncafari Project	Female	2015	no_roads	11
25	-56.2674	-19.9647	jaguar_Oncafari Project	Female	2015	no_roads	11
25	-56.2496	-19.9579	jaguar_Oncafari Project	Female	2015	no_roads	11
25	-56.25	-19.9455	jaguar_Oncafari Project	Female	2015	no_roads	11
25	-56.2936	-19.9386	jaguar_Oncafari Project	Female	2015	no_roads	11
25	-56.2873	-19.9388	jaguar_Oncafari Project	Female	2015	no_roads	11
25	-56.2866	-19.938	jaguar_Oncafari Project	Female	2015	no_roads	11
25	-56.286	-19.9391	jaguar_Oncafari Project	Female	2015	no_roads	11
25	-56.2781	-19.9388	jaguar_Oncafari Project	Female	2015	no_roads	11
25	-56.2778	-19.9403	jaguar_Oncafari Project	Female	2015	no_roads	11
25	-56.2778	-19.9387	jaguar_Oncafari Project	Female	2015	no_roads	11
25	-56.2796	-19.9417	jaguar_Oncafari Project	Female	2015	no_roads	11
25	-56.2776	-19.9406	jaguar_Oncafari Project	Female	2015	no_roads	11
25	-56.2779	-19.9387	jaguar_Oncafari Project	Female	2015	no_roads	11
25	-56.2798	-19.9414	jaguar_Oncafari Project	Female	2015	no_roads	11
25	-56.2758	-19.945	jaguar_Oncafari Project	Female	2015	no_roads	11
25	-56.2641	-19.947	jaguar_Oncafari Project	Female	2015	no_roads	11
25	-56.2645	-19.9478	jaguar_Oncafari Project	Female	2015	no_roads	11
25	-56.2648	-19.948	jaguar_Oncafari Project	Female	2015	no_roads	11
25	-56.2634	-19.9447	jaguar_Oncafari Project	Female	2015	no_roads	11
25	-56.2632	-19.945	jaguar_Oncafari Project	Female	2015	no_roads	11
25	-56.2632	-19.9448	jaguar_Oncafari Project	Female	2015	no_roads	11
25	-56.2726	-19.944	jaguar_Oncafari Project	Female	2015	no_roads	11
25	-56.2878	-19.9066	jaguar_Oncafari Project	Female	2015	no_roads	11
25	-56.2894	-19.9123	jaguar_Oncafari Project	Female	2015	no_roads	11
25	-56.28	-19.9125	jaguar_Oncafari Project	Female	2015	no_roads	11
25	-56.2484	-19.9354	jaguar_Oncafari Project	Female	2015	no_roads	11
25	-56.2407	-19.9384	jaguar_Oncafari Project	Female	2015	no_roads	11
25	-56.2594	-19.9385	jaguar_Oncafari Project	Female	2015	no_roads	11
25	-56.2735	-19.9016	jaguar_Oncafari Project	Female	2015	no_roads	11
25	-56.2721	-19.8999	jaguar_Oncafari Project	Female	2015	no_roads	11
25	-56.2762	-19.9056	jaguar_Oncafari Project	Female	2015	no_roads	11
25	-56.2794	-19.9031	jaguar_Oncafari Project	Female	2015	no_roads	11
25	-56.2641	-19.9146	jaguar_Oncafari Project	Female	2015	no_roads	11
25	-56.2885	-19.9185	jaguar_Oncafari Project	Female	2015	no_roads	11
25	-56.2874	-19.9204	jaguar_Oncafari Project	Female	2015	no_roads	11
25	-56.2841	-19.9376	jaguar_Oncafari Project	Female	2015	no_roads	11
25	-56.2873	-19.9421	jaguar_Oncafari Project	Female	2015	no_roads	11
25	-56.2898	-19.9356	jaguar_Oncafari Project	Female	2015	no_roads	11
25	-56.2825	-19.9479	jaguar_Oncafari Project	Female	2015	no_roads	11
25	-56.2853	-19.9395	jaguar_Oncafari Project	Female	2015	no_roads	11
25	-56.2836	-19.9469	jaguar_Oncafari Project	Female	2015	no_roads	11
25	-56.2835	-19.9469	jaguar_Oncafari Project	Female	2015	no_roads	11
25	-56.2845	-19.9424	jaguar_Oncafari Project	Female	2015	no_roads	11
25	-56.2773	-19.9475	jaguar_Oncafari Project	Female	2015	no_roads	11
25	-56.2845	-19.9424	jaguar_Oncafari Project	Female	2015	no_roads	11
25	-56.2756	-19.9372	jaguar_Oncafari Project	Female	2015	no_roads	11
25	-56.2781	-19.9444	jaguar_Oncafari Project	Female	2015	no_roads	11
25	-56.2757	-19.9373	jaguar_Oncafari Project	Female	2015	no_roads	11
25	-56.2773	-19.9475	jaguar_Oncafari Project	Female	2015	no_roads	11
25	-56.2761	-19.9467	jaguar_Oncafari Project	Female	2015	no_roads	11
25	-56.2571	-19.9625	jaguar_Oncafari Project	Female	2015	no_roads	11
25	-56.2422	-19.9675	jaguar_Oncafari Project	Female	2015	no_roads	11
25	-56.2577	-19.9632	jaguar_Oncafari Project	Female	2015	no_roads	11
25	-56.2466	-19.973	jaguar_Oncafari Project	Female	2015	no_roads	11
25	-56.2585	-19.9618	jaguar_Oncafari Project	Female	2015	no_roads	11
25	-56.2879	-19.9459	jaguar_Oncafari Project	Female	2015	no_roads	11
25	-56.295	-19.9404	jaguar_Oncafari Project	Female	2015	no_roads	11
25	-56.2952	-19.9406	jaguar_Oncafari Project	Female	2015	no_roads	11
25	-56.298	-19.9419	jaguar_Oncafari Project	Female	2015	no_roads	11
25	-56.2699	-19.9551	jaguar_Oncafari Project	Female	2015	no_roads	11
25	-56.2595	-19.9636	jaguar_Oncafari Project	Female	2015	no_roads	11
25	-56.26	-19.9637	jaguar_Oncafari Project	Female	2015	no_roads	11
25	-56.2535	-19.962	jaguar_Oncafari Project	Female	2015	no_roads	11
25	-56.2358	-19.9417	jaguar_Oncafari Project	Female	2015	no_roads	11
25	-56.2357	-19.9416	jaguar_Oncafari Project	Female	2015	no_roads	11
25	-56.2741	-19.947	jaguar_Oncafari Project	Female	2012	no_roads	11
25	-56.2752	-19.9493	jaguar_Oncafari Project	Female	2012	no_roads	11
25	-56.2657	-19.9459	jaguar_Oncafari Project	Female	2012	no_roads	11
25	-56.2521	-19.9264	jaguar_Oncafari Project	Female	2012	no_roads	11
25	-56.2535	-19.9271	jaguar_Oncafari Project	Female	2012	no_roads	11
25	-56.2593	-19.9425	jaguar_Oncafari Project	Female	2012	no_roads	11
25	-56.2943	-19.9603	jaguar_Oncafari Project	Female	2012	no_roads	11
25	-56.2992	-19.9427	jaguar_Oncafari Project	Female	2012	no_roads	11
25	-56.2981	-19.9421	jaguar_Oncafari Project	Female	2012	no_roads	11
25	-56.2557	-19.9527	jaguar_Oncafari Project	Female	2012	no_roads	11
25	-56.2672	-19.9351	jaguar_Oncafari Project	Female	2012	no_roads	11
25	-56.2707	-19.9373	jaguar_Oncafari Project	Female	2012	no_roads	11
25	-56.251	-19.9439	jaguar_Oncafari Project	Female	2012	no_roads	11
25	-56.2583	-19.9407	jaguar_Oncafari Project	Female	2012	no_roads	11
25	-56.2579	-19.9413	jaguar_Oncafari Project	Female	2012	no_roads	11
25	-56.2472	-19.9545	jaguar_Oncafari Project	Female	2012	no_roads	11
25	-56.2473	-19.9547	jaguar_Oncafari Project	Female	2012	no_roads	11
25	-56.2475	-19.9545	jaguar_Oncafari Project	Female	2012	no_roads	11
25	-56.2786	-19.9554	jaguar_Oncafari Project	Female	2012	no_roads	11
25	-56.2953	-19.9487	jaguar_Oncafari Project	Female	2012	no_roads	11
25	-56.2814	-19.9537	jaguar_Oncafari Project	Female	2012	no_roads	11
25	-56.2684	-19.9393	jaguar_Oncafari Project	Female	2012	no_roads	11
25	-56.272	-19.9447	jaguar_Oncafari Project	Female	2012	no_roads	11
25	-56.25	-19.952	jaguar_Oncafari Project	Female	2012	no_roads	11
25	-56.2577	-19.9506	jaguar_Oncafari Project	Female	2012	no_roads	11
25	-56.2449	-19.9485	jaguar_Oncafari Project	Female	2012	no_roads	11
25	-56.2519	-19.9651	jaguar_Oncafari Project	Female	2012	no_roads	11
25	-56.2957	-19.9503	jaguar_Oncafari Project	Female	2012	no_roads	11
25	-56.2397	-19.96	jaguar_Oncafari Project	Female	2012	no_roads	11
25	-56.2413	-19.9625	jaguar_Oncafari Project	Female	2012	no_roads	11
25	-56.2666	-19.9458	jaguar_Oncafari Project	Female	2012	no_roads	11
25	-56.2668	-19.9398	jaguar_Oncafari Project	Female	2012	no_roads	11
25	-56.2643	-19.9495	jaguar_Oncafari Project	Female	2012	no_roads	11
25	-56.2643	-19.9503	jaguar_Oncafari Project	Female	2012	no_roads	11
25	-56.2596	-19.9639	jaguar_Oncafari Project	Female	2012	no_roads	11
25	-56.2591	-19.9644	jaguar_Oncafari Project	Female	2012	no_roads	11
25	-56.3009	-19.9536	jaguar_Oncafari Project	Female	2012	no_roads	11
25	-56.2975	-19.9351	jaguar_Oncafari Project	Female	2012	no_roads	11
25	-56.2972	-19.9352	jaguar_Oncafari Project	Female	2012	no_roads	11
25	-56.295	-19.9411	jaguar_Oncafari Project	Female	2012	no_roads	11
25	-56.2986	-19.9547	jaguar_Oncafari Project	Female	2012	no_roads	11
25	-56.2966	-19.9496	jaguar_Oncafari Project	Female	2012	no_roads	11
25	-56.2968	-19.957	jaguar_Oncafari Project	Female	2012	no_roads	11
25	-56.2936	-19.9523	jaguar_Oncafari Project	Female	2012	no_roads	11
25	-56.2834	-19.9494	jaguar_Oncafari Project	Female	2012	no_roads	11
25	-56.2747	-19.9489	jaguar_Oncafari Project	Female	2012	no_roads	11
25	-56.2834	-19.9408	jaguar_Oncafari Project	Female	2012	no_roads	11
25	-56.2678	-19.9543	jaguar_Oncafari Project	Female	2012	no_roads	11
25	-56.2598	-19.9465	jaguar_Oncafari Project	Female	2012	no_roads	11
25	-56.2539	-19.9357	jaguar_Oncafari Project	Female	2012	no_roads	11
25	-56.251	-19.951	jaguar_Oncafari Project	Female	2012	no_roads	11
25	-56.2753	-19.9471	jaguar_Oncafari Project	Female	2012	no_roads	11
25	-56.2468	-19.9511	jaguar_Oncafari Project	Female	2012	no_roads	11
25	-56.2135	-19.9755	jaguar_Oncafari Project	Female	2012	no_roads	11
27	-56.7191	-17.3102	Panthera_Pantanal-Jaguar-Project	Female	2010	no_roads	7
27	-56.7171	-17.3	Panthera_Pantanal-Jaguar-Project	Female	2010	no_roads	7
27	-56.7021	-17.3008	Panthera_Pantanal-Jaguar-Project	Female	2010	no_roads	7
27	-56.717	-17.299	Panthera_Pantanal-Jaguar-Project	Female	2010	no_roads	7
27	-56.7132	-17.3088	Panthera_Pantanal-Jaguar-Project	Female	2010	no_roads	7
27	-56.712	-17.2931	Panthera_Pantanal-Jaguar-Project	Female	2010	no_roads	7
27	-56.7053	-17.29	Panthera_Pantanal-Jaguar-Project	Female	2010	no_roads	7
27	-56.7076	-17.2787	Panthera_Pantanal-Jaguar-Project	Female	2010	no_roads	7
27	-56.7038	-17.2984	Panthera_Pantanal-Jaguar-Project	Female	2010	no_roads	7
27	-56.7038	-17.2985	Panthera_Pantanal-Jaguar-Project	Female	2010	no_roads	7
27	-56.7022	-17.3022	Panthera_Pantanal-Jaguar-Project	Female	2010	no_roads	7
27	-56.7234	-17.3114	Panthera_Pantanal-Jaguar-Project	Female	2010	no_roads	7
27	-56.7132	-17.2993	Panthera_Pantanal-Jaguar-Project	Female	2010	no_roads	7
27	-56.709	-17.292	Panthera_Pantanal-Jaguar-Project	Female	2010	no_roads	7
27	-56.7132	-17.2985	Panthera_Pantanal-Jaguar-Project	Female	2010	no_roads	7
27	-56.7169	-17.3016	Panthera_Pantanal-Jaguar-Project	Female	2010	no_roads	7
27	-56.7168	-17.3017	Panthera_Pantanal-Jaguar-Project	Female	2010	no_roads	7
27	-56.717	-17.2996	Panthera_Pantanal-Jaguar-Project	Female	2010	no_roads	7
27	-56.7132	-17.2938	Panthera_Pantanal-Jaguar-Project	Female	2010	no_roads	7
27	-56.7081	-17.301	Panthera_Pantanal-Jaguar-Project	Female	2010	no_roads	7
27	-56.7049	-17.2902	Panthera_Pantanal-Jaguar-Project	Female	2010	no_roads	7
27	-56.7127	-17.2991	Panthera_Pantanal-Jaguar-Project	Female	2010	no_roads	7
27	-56.7131	-17.3009	Panthera_Pantanal-Jaguar-Project	Female	2010	no_roads	7
27	-56.7098	-17.2903	Panthera_Pantanal-Jaguar-Project	Female	2010	no_roads	7
27	-56.7004	-17.2929	Panthera_Pantanal-Jaguar-Project	Female	2010	no_roads	7
27	-56.7141	-17.2725	Panthera_Pantanal-Jaguar-Project	Female	2010	no_roads	7
27	-56.7074	-17.2913	Panthera_Pantanal-Jaguar-Project	Female	2010	no_roads	7
27	-56.7041	-17.298	Panthera_Pantanal-Jaguar-Project	Female	2010	no_roads	7
27	-56.7134	-17.2957	Panthera_Pantanal-Jaguar-Project	Female	2010	no_roads	7
27	-56.7041	-17.298	Panthera_Pantanal-Jaguar-Project	Female	2010	no_roads	7
27	-56.7032	-17.3036	Panthera_Pantanal-Jaguar-Project	Female	2010	no_roads	7
27	-56.7017	-17.3014	Panthera_Pantanal-Jaguar-Project	Female	2010	no_roads	7
27	-56.7047	-17.3037	Panthera_Pantanal-Jaguar-Project	Female	2010	no_roads	7
27	-56.7196	-17.3006	Panthera_Pantanal-Jaguar-Project	Female	2010	no_roads	7
27	-56.7309	-17.2966	Panthera_Pantanal-Jaguar-Project	Female	2010	no_roads	7
27	-56.7089	-17.2903	Panthera_Pantanal-Jaguar-Project	Female	2010	no_roads	7
27	-56.7115	-17.2912	Panthera_Pantanal-Jaguar-Project	Female	2010	no_roads	7
27	-56.715	-17.31	Panthera_Pantanal-Jaguar-Project	Female	2010	no_roads	7
27	-56.7308	-17.2967	Panthera_Pantanal-Jaguar-Project	Female	2010	no_roads	7
27	-56.7192	-17.3011	Panthera_Pantanal-Jaguar-Project	Female	2010	no_roads	7
27	-56.7018	-17.2992	Panthera_Pantanal-Jaguar-Project	Female	2010	no_roads	7
27	-56.7022	-17.2995	Panthera_Pantanal-Jaguar-Project	Female	2010	no_roads	7
27	-56.702	-17.2993	Panthera_Pantanal-Jaguar-Project	Female	2010	no_roads	7
27	-56.7126	-17.3011	Panthera_Pantanal-Jaguar-Project	Female	2010	no_roads	7
27	-56.6993	-17.2888	Panthera_Pantanal-Jaguar-Project	Female	2010	no_roads	7
27	-56.6945	-17.276	Panthera_Pantanal-Jaguar-Project	Female	2010	no_roads	7
27	-56.7132	-17.2938	Panthera_Pantanal-Jaguar-Project	Female	2010	no_roads	7
27	-56.7142	-17.297	Panthera_Pantanal-Jaguar-Project	Female	2010	no_roads	7
27	-56.7105	-17.293	Panthera_Pantanal-Jaguar-Project	Female	2010	no_roads	7
27	-56.7058	-17.2936	Panthera_Pantanal-Jaguar-Project	Female	2010	no_roads	7
27	-56.7005	-17.2999	Panthera_Pantanal-Jaguar-Project	Female	2010	no_roads	7
27	-56.7144	-17.2985	Panthera_Pantanal-Jaguar-Project	Female	2010	no_roads	7
27	-56.7189	-17.3075	Panthera_Pantanal-Jaguar-Project	Female	2010	no_roads	7
27	-56.7195	-17.3071	Panthera_Pantanal-Jaguar-Project	Female	2010	no_roads	7
27	-56.7157	-17.3106	Panthera_Pantanal-Jaguar-Project	Female	2010	no_roads	7
27	-56.7144	-17.2968	Panthera_Pantanal-Jaguar-Project	Female	2010	no_roads	7
27	-56.7132	-17.2937	Panthera_Pantanal-Jaguar-Project	Female	2010	no_roads	7
27	-56.6916	-17.2774	Panthera_Pantanal-Jaguar-Project	Female	2010	no_roads	7
27	-56.6854	-17.2758	Panthera_Pantanal-Jaguar-Project	Female	2010	no_roads	7
27	-56.7073	-17.2914	Panthera_Pantanal-Jaguar-Project	Female	2010	no_roads	7
27	-56.7051	-17.2902	Panthera_Pantanal-Jaguar-Project	Female	2010	no_roads	7
27	-56.718	-17.3033	Panthera_Pantanal-Jaguar-Project	Female	2010	no_roads	7
27	-56.7181	-17.3033	Panthera_Pantanal-Jaguar-Project	Female	2010	no_roads	7
27	-56.7195	-17.3024	Panthera_Pantanal-Jaguar-Project	Female	2010	no_roads	7
27	-56.7131	-17.299	Panthera_Pantanal-Jaguar-Project	Female	2010	no_roads	7
27	-56.7142	-17.2992	Panthera_Pantanal-Jaguar-Project	Female	2010	no_roads	7
27	-56.7058	-17.2899	Panthera_Pantanal-Jaguar-Project	Female	2010	no_roads	7
27	-56.714	-17.2989	Panthera_Pantanal-Jaguar-Project	Female	2010	no_roads	7
27	-56.6963	-17.2688	Panthera_Pantanal-Jaguar-Project	Female	2010	no_roads	7
27	-56.6842	-17.2749	Panthera_Pantanal-Jaguar-Project	Female	2010	no_roads	7
27	-56.7051	-17.2927	Panthera_Pantanal-Jaguar-Project	Female	2010	no_roads	7
27	-56.7045	-17.2928	Panthera_Pantanal-Jaguar-Project	Female	2010	no_roads	7
27	-56.7046	-17.2928	Panthera_Pantanal-Jaguar-Project	Female	2010	no_roads	7
27	-56.7061	-17.291	Panthera_Pantanal-Jaguar-Project	Female	2010	no_roads	7
27	-56.7155	-17.2996	Panthera_Pantanal-Jaguar-Project	Female	2010	no_roads	7
27	-56.7158	-17.3129	Panthera_Pantanal-Jaguar-Project	Female	2010	no_roads	7
27	-56.7176	-17.3	Panthera_Pantanal-Jaguar-Project	Female	2010	no_roads	7
27	-56.7176	-17.3	Panthera_Pantanal-Jaguar-Project	Female	2010	no_roads	7
27	-56.7189	-17.3021	Panthera_Pantanal-Jaguar-Project	Female	2010	no_roads	7
27	-56.7154	-17.2996	Panthera_Pantanal-Jaguar-Project	Female	2010	no_roads	7
27	-56.7189	-17.3022	Panthera_Pantanal-Jaguar-Project	Female	2010	no_roads	7
27	-56.7156	-17.2995	Panthera_Pantanal-Jaguar-Project	Female	2010	no_roads	7
27	-56.7045	-17.2929	Panthera_Pantanal-Jaguar-Project	Female	2010	no_roads	7
27	-56.7016	-17.2931	Panthera_Pantanal-Jaguar-Project	Female	2010	no_roads	7
27	-56.6991	-17.2692	Panthera_Pantanal-Jaguar-Project	Female	2010	no_roads	7
27	-56.7194	-17.3024	Panthera_Pantanal-Jaguar-Project	Female	2010	no_roads	7
27	-56.7191	-17.3013	Panthera_Pantanal-Jaguar-Project	Female	2010	no_roads	7
27	-56.7074	-17.2927	Panthera_Pantanal-Jaguar-Project	Female	2010	no_roads	7
27	-56.6907	-17.2772	Panthera_Pantanal-Jaguar-Project	Female	2010	no_roads	7
27	-56.7082	-17.2941	Panthera_Pantanal-Jaguar-Project	Female	2010	no_roads	7
27	-56.7083	-17.2941	Panthera_Pantanal-Jaguar-Project	Female	2010	no_roads	7
27	-56.7082	-17.2931	Panthera_Pantanal-Jaguar-Project	Female	2010	no_roads	7
27	-56.7043	-17.2922	Panthera_Pantanal-Jaguar-Project	Female	2010	no_roads	7
27	-56.7083	-17.293	Panthera_Pantanal-Jaguar-Project	Female	2010	no_roads	7
27	-56.7029	-17.2999	Panthera_Pantanal-Jaguar-Project	Female	2010	no_roads	7
27	-56.7113	-17.3012	Panthera_Pantanal-Jaguar-Project	Female	2010	no_roads	7
27	-56.7102	-17.2993	Panthera_Pantanal-Jaguar-Project	Female	2010	no_roads	7
27	-56.713	-17.2993	Panthera_Pantanal-Jaguar-Project	Female	2010	no_roads	7
27	-56.7074	-17.2909	Panthera_Pantanal-Jaguar-Project	Female	2011	no_roads	7
27	-56.707	-17.2824	Panthera_Pantanal-Jaguar-Project	Female	2011	no_roads	7
27	-56.7132	-17.2938	Panthera_Pantanal-Jaguar-Project	Female	2011	no_roads	7
27	-56.711	-17.3013	Panthera_Pantanal-Jaguar-Project	Female	2011	no_roads	7
27	-56.7115	-17.3006	Panthera_Pantanal-Jaguar-Project	Female	2011	no_roads	7
27	-56.7127	-17.2991	Panthera_Pantanal-Jaguar-Project	Female	2011	no_roads	7
27	-56.7059	-17.297	Panthera_Pantanal-Jaguar-Project	Female	2011	no_roads	7
27	-56.7072	-17.2946	Panthera_Pantanal-Jaguar-Project	Female	2011	no_roads	7
27	-56.7154	-17.3043	Panthera_Pantanal-Jaguar-Project	Female	2011	no_roads	7
27	-56.7177	-17.3046	Panthera_Pantanal-Jaguar-Project	Female	2011	no_roads	7
27	-56.7189	-17.3071	Panthera_Pantanal-Jaguar-Project	Female	2011	no_roads	7
27	-56.7326	-17.2971	Panthera_Pantanal-Jaguar-Project	Female	2011	no_roads	7
27	-56.715	-17.297	Panthera_Pantanal-Jaguar-Project	Female	2011	no_roads	7
27	-56.7088	-17.3	Panthera_Pantanal-Jaguar-Project	Female	2011	no_roads	7
27	-56.7008	-17.3	Panthera_Pantanal-Jaguar-Project	Female	2011	no_roads	7
27	-56.72	-17.3067	Panthera_Pantanal-Jaguar-Project	Female	2011	no_roads	7
27	-56.7051	-17.2915	Panthera_Pantanal-Jaguar-Project	Female	2011	no_roads	7
27	-56.7094	-17.2989	Panthera_Pantanal-Jaguar-Project	Female	2011	no_roads	7
27	-56.7153	-17.3067	Panthera_Pantanal-Jaguar-Project	Female	2011	no_roads	7
27	-56.7079	-17.3103	Panthera_Pantanal-Jaguar-Project	Female	2011	no_roads	7
27	-56.7106	-17.3106	Panthera_Pantanal-Jaguar-Project	Female	2011	no_roads	7
27	-56.712	-17.306	Panthera_Pantanal-Jaguar-Project	Female	2011	no_roads	7
27	-56.7158	-17.3046	Panthera_Pantanal-Jaguar-Project	Female	2011	no_roads	7
27	-56.7191	-17.2961	Panthera_Pantanal-Jaguar-Project	Female	2011	no_roads	7
27	-56.7151	-17.3068	Panthera_Pantanal-Jaguar-Project	Female	2011	no_roads	7
27	-56.7073	-17.2925	Panthera_Pantanal-Jaguar-Project	Female	2011	no_roads	7
27	-56.7057	-17.298	Panthera_Pantanal-Jaguar-Project	Female	2011	no_roads	7
27	-56.7057	-17.2979	Panthera_Pantanal-Jaguar-Project	Female	2011	no_roads	7
27	-56.7061	-17.2979	Panthera_Pantanal-Jaguar-Project	Female	2011	no_roads	7
27	-56.705	-17.282	Panthera_Pantanal-Jaguar-Project	Female	2011	no_roads	7
27	-56.7151	-17.3083	Panthera_Pantanal-Jaguar-Project	Female	2011	no_roads	7
27	-56.7163	-17.3077	Panthera_Pantanal-Jaguar-Project	Female	2011	no_roads	7
27	-56.6924	-17.3119	Panthera_Pantanal-Jaguar-Project	Female	2011	no_roads	7
27	-56.6952	-17.2996	Panthera_Pantanal-Jaguar-Project	Female	2011	no_roads	7
27	-56.7013	-17.2907	Panthera_Pantanal-Jaguar-Project	Female	2011	no_roads	7
27	-56.7142	-17.3028	Panthera_Pantanal-Jaguar-Project	Female	2011	no_roads	7
27	-56.7159	-17.3144	Panthera_Pantanal-Jaguar-Project	Female	2011	no_roads	7
27	-56.7009	-17.3131	Panthera_Pantanal-Jaguar-Project	Female	2011	no_roads	7
27	-56.7128	-17.2988	Panthera_Pantanal-Jaguar-Project	Female	2011	no_roads	7
27	-56.7132	-17.2937	Panthera_Pantanal-Jaguar-Project	Female	2011	no_roads	7
27	-56.716	-17.3142	Panthera_Pantanal-Jaguar-Project	Female	2011	no_roads	7
27	-56.7032	-17.3168	Panthera_Pantanal-Jaguar-Project	Female	2011	no_roads	7
27	-56.7141	-17.3028	Panthera_Pantanal-Jaguar-Project	Female	2011	no_roads	7
27	-56.7153	-17.2982	Panthera_Pantanal-Jaguar-Project	Female	2011	no_roads	7
27	-56.7061	-17.3117	Panthera_Pantanal-Jaguar-Project	Female	2011	no_roads	7
27	-56.704	-17.3125	Panthera_Pantanal-Jaguar-Project	Female	2011	no_roads	7
27	-56.7076	-17.3035	Panthera_Pantanal-Jaguar-Project	Female	2011	no_roads	7
27	-56.769	-17.3404	Panthera_Pantanal-Jaguar-Project	Female	2011	no_roads	7
27	-56.7537	-17.3366	Panthera_Pantanal-Jaguar-Project	Female	2011	no_roads	7
27	-56.7548	-17.324	Panthera_Pantanal-Jaguar-Project	Female	2011	no_roads	7
27	-56.7504	-17.3298	Panthera_Pantanal-Jaguar-Project	Female	2011	no_roads	7
27	-56.7672	-17.3463	Panthera_Pantanal-Jaguar-Project	Female	2011	no_roads	7
27	-56.7697	-17.3452	Panthera_Pantanal-Jaguar-Project	Female	2011	no_roads	7
27	-56.7633	-17.3365	Panthera_Pantanal-Jaguar-Project	Female	2011	no_roads	7
27	-56.7573	-17.3356	Panthera_Pantanal-Jaguar-Project	Female	2011	no_roads	7
27	-56.7639	-17.3553	Panthera_Pantanal-Jaguar-Project	Female	2011	no_roads	7
27	-56.7565	-17.353	Panthera_Pantanal-Jaguar-Project	Female	2011	no_roads	7
27	-56.7554	-17.3255	Panthera_Pantanal-Jaguar-Project	Female	2011	no_roads	7
27	-56.762	-17.3408	Panthera_Pantanal-Jaguar-Project	Female	2011	no_roads	7
27	-56.7591	-17.3355	Panthera_Pantanal-Jaguar-Project	Female	2011	no_roads	7
27	-56.7033	-17.2983	Panthera_Pantanal-Jaguar-Project	Female	2011	no_roads	7
27	-56.7046	-17.2931	Panthera_Pantanal-Jaguar-Project	Female	2011	no_roads	7
27	-56.7118	-17.2984	Panthera_Pantanal-Jaguar-Project	Female	2011	no_roads	7
27	-56.7145	-17.3101	Panthera_Pantanal-Jaguar-Project	Female	2011	no_roads	7
27	-56.7138	-17.3106	Panthera_Pantanal-Jaguar-Project	Female	2011	no_roads	7
27	-56.7138	-17.3106	Panthera_Pantanal-Jaguar-Project	Female	2011	no_roads	7
27	-56.7112	-17.2982	Panthera_Pantanal-Jaguar-Project	Female	2011	no_roads	7
27	-56.7628	-17.3382	Panthera_Pantanal-Jaguar-Project	Female	2011	no_roads	7
27	-56.7597	-17.3357	Panthera_Pantanal-Jaguar-Project	Female	2011	no_roads	7
27	-56.7589	-17.3341	Panthera_Pantanal-Jaguar-Project	Female	2011	no_roads	7
27	-56.7564	-17.3347	Panthera_Pantanal-Jaguar-Project	Female	2011	no_roads	7
27	-56.7658	-17.3408	Panthera_Pantanal-Jaguar-Project	Female	2011	no_roads	7
27	-56.7584	-17.339	Panthera_Pantanal-Jaguar-Project	Female	2011	no_roads	7
27	-56.7577	-17.3293	Panthera_Pantanal-Jaguar-Project	Female	2011	no_roads	7
27	-56.7585	-17.3368	Panthera_Pantanal-Jaguar-Project	Female	2011	no_roads	7
27	-56.7163	-17.3194	Panthera_Pantanal-Jaguar-Project	Female	2011	no_roads	7
27	-56.7111	-17.3014	Panthera_Pantanal-Jaguar-Project	Female	2011	no_roads	7
27	-56.7582	-17.3447	Panthera_Pantanal-Jaguar-Project	Female	2011	no_roads	7
27	-56.7533	-17.3291	Panthera_Pantanal-Jaguar-Project	Female	2011	no_roads	7
27	-56.7633	-17.3615	Panthera_Pantanal-Jaguar-Project	Female	2011	no_roads	7
27	-56.7547	-17.3253	Panthera_Pantanal-Jaguar-Project	Female	2011	no_roads	7
27	-56.7585	-17.3369	Panthera_Pantanal-Jaguar-Project	Female	2011	no_roads	7
27	-56.7574	-17.3357	Panthera_Pantanal-Jaguar-Project	Female	2011	no_roads	7
27	-56.7133	-17.3231	Panthera_Pantanal-Jaguar-Project	Female	2013	no_roads	7
27	-56.7132	-17.3229	Panthera_Pantanal-Jaguar-Project	Female	2013	no_roads	7
27	-56.7185	-17.3039	Panthera_Pantanal-Jaguar-Project	Female	2013	no_roads	7
27	-56.7186	-17.304	Panthera_Pantanal-Jaguar-Project	Female	2013	no_roads	7
27	-56.7207	-17.306	Panthera_Pantanal-Jaguar-Project	Female	2013	no_roads	7
27	-56.7185	-17.3039	Panthera_Pantanal-Jaguar-Project	Female	2013	no_roads	7
27	-56.7185	-17.3039	Panthera_Pantanal-Jaguar-Project	Female	2013	no_roads	7
27	-56.7184	-17.3036	Panthera_Pantanal-Jaguar-Project	Female	2013	no_roads	7
27	-56.7185	-17.3039	Panthera_Pantanal-Jaguar-Project	Female	2013	no_roads	7
27	-56.7192	-17.3032	Panthera_Pantanal-Jaguar-Project	Female	2013	no_roads	7
27	-56.7193	-17.3012	Panthera_Pantanal-Jaguar-Project	Female	2013	no_roads	7
27	-56.7192	-17.3013	Panthera_Pantanal-Jaguar-Project	Female	2013	no_roads	7
27	-56.7183	-17.2997	Panthera_Pantanal-Jaguar-Project	Female	2013	no_roads	7
27	-56.7143	-17.2984	Panthera_Pantanal-Jaguar-Project	Female	2013	no_roads	7
27	-56.715	-17.3005	Panthera_Pantanal-Jaguar-Project	Female	2013	no_roads	7
27	-56.7173	-17.299	Panthera_Pantanal-Jaguar-Project	Female	2013	no_roads	7
27	-56.7198	-17.3006	Panthera_Pantanal-Jaguar-Project	Female	2013	no_roads	7
27	-56.7201	-17.3015	Panthera_Pantanal-Jaguar-Project	Female	2013	no_roads	7
27	-56.7212	-17.3078	Panthera_Pantanal-Jaguar-Project	Female	2013	no_roads	7
27	-56.72	-17.3023	Panthera_Pantanal-Jaguar-Project	Female	2013	no_roads	7
27	-56.7138	-17.2982	Panthera_Pantanal-Jaguar-Project	Female	2013	no_roads	7
27	-56.714	-17.2983	Panthera_Pantanal-Jaguar-Project	Female	2013	no_roads	7
27	-56.7216	-17.3062	Panthera_Pantanal-Jaguar-Project	Female	2013	no_roads	7
27	-56.7298	-17.3177	Panthera_Pantanal-Jaguar-Project	Female	2013	no_roads	7
27	-56.7573	-17.3252	Panthera_Pantanal-Jaguar-Project	Female	2013	no_roads	7
27	-56.7571	-17.3254	Panthera_Pantanal-Jaguar-Project	Female	2013	no_roads	7
27	-56.7585	-17.3252	Panthera_Pantanal-Jaguar-Project	Female	2013	no_roads	7
27	-56.7579	-17.325	Panthera_Pantanal-Jaguar-Project	Female	2013	no_roads	7
27	-56.7556	-17.3257	Panthera_Pantanal-Jaguar-Project	Female	2013	no_roads	7
27	-56.7544	-17.326	Panthera_Pantanal-Jaguar-Project	Female	2013	no_roads	7
28	-57.4032	-17.8563	Panthera_Pantanal-Jaguar-Project	Female	2010	no_roads	8
28	-57.403	-17.8561	Panthera_Pantanal-Jaguar-Project	Female	2010	no_roads	8
28	-57.4014	-17.8684	Panthera_Pantanal-Jaguar-Project	Female	2010	no_roads	8
28	-57.3952	-17.8682	Panthera_Pantanal-Jaguar-Project	Female	2010	no_roads	8
28	-57.395	-17.8588	Panthera_Pantanal-Jaguar-Project	Female	2010	no_roads	8
28	-57.3948	-17.8589	Panthera_Pantanal-Jaguar-Project	Female	2010	no_roads	8
28	-57.3947	-17.8588	Panthera_Pantanal-Jaguar-Project	Female	2010	no_roads	8
28	-57.3949	-17.8589	Panthera_Pantanal-Jaguar-Project	Female	2010	no_roads	8
28	-57.3967	-17.8603	Panthera_Pantanal-Jaguar-Project	Female	2010	no_roads	8
28	-57.3929	-17.8603	Panthera_Pantanal-Jaguar-Project	Female	2010	no_roads	8
28	-57.3866	-17.8517	Panthera_Pantanal-Jaguar-Project	Female	2010	no_roads	8
28	-57.3867	-17.8515	Panthera_Pantanal-Jaguar-Project	Female	2010	no_roads	8
28	-57.3866	-17.8515	Panthera_Pantanal-Jaguar-Project	Female	2010	no_roads	8
28	-57.3974	-17.8592	Panthera_Pantanal-Jaguar-Project	Female	2010	no_roads	8
28	-57.3874	-17.8596	Panthera_Pantanal-Jaguar-Project	Female	2010	no_roads	8
28	-57.3898	-17.8545	Panthera_Pantanal-Jaguar-Project	Female	2010	no_roads	8
28	-57.3944	-17.8413	Panthera_Pantanal-Jaguar-Project	Female	2010	no_roads	8
28	-57.4111	-17.8561	Panthera_Pantanal-Jaguar-Project	Female	2010	no_roads	8
28	-57.3964	-17.8561	Panthera_Pantanal-Jaguar-Project	Female	2010	no_roads	8
28	-57.3956	-17.8559	Panthera_Pantanal-Jaguar-Project	Female	2010	no_roads	8
28	-57.4019	-17.8588	Panthera_Pantanal-Jaguar-Project	Female	2010	no_roads	8
28	-57.402	-17.8586	Panthera_Pantanal-Jaguar-Project	Female	2010	no_roads	8
28	-57.402	-17.8586	Panthera_Pantanal-Jaguar-Project	Female	2010	no_roads	8
28	-57.402	-17.8589	Panthera_Pantanal-Jaguar-Project	Female	2010	no_roads	8
28	-57.4019	-17.8589	Panthera_Pantanal-Jaguar-Project	Female	2010	no_roads	8
28	-57.4011	-17.8468	Panthera_Pantanal-Jaguar-Project	Female	2010	no_roads	8
28	-57.4031	-17.8563	Panthera_Pantanal-Jaguar-Project	Female	2010	no_roads	8
28	-57.3791	-17.8324	Panthera_Pantanal-Jaguar-Project	Female	2010	no_roads	8
28	-57.3857	-17.8416	Panthera_Pantanal-Jaguar-Project	Female	2010	no_roads	8
28	-57.3875	-17.8596	Panthera_Pantanal-Jaguar-Project	Female	2010	no_roads	8
28	-57.3871	-17.8594	Panthera_Pantanal-Jaguar-Project	Female	2010	no_roads	8
28	-57.3865	-17.8665	Panthera_Pantanal-Jaguar-Project	Female	2010	no_roads	8
28	-57.3927	-17.8712	Panthera_Pantanal-Jaguar-Project	Female	2010	no_roads	8
28	-57.3983	-17.8758	Panthera_Pantanal-Jaguar-Project	Female	2010	no_roads	8
28	-57.3867	-17.8666	Panthera_Pantanal-Jaguar-Project	Female	2010	no_roads	8
28	-57.3935	-17.8704	Panthera_Pantanal-Jaguar-Project	Female	2010	no_roads	8
28	-57.4001	-17.8522	Panthera_Pantanal-Jaguar-Project	Female	2010	no_roads	8
28	-57.3866	-17.8426	Panthera_Pantanal-Jaguar-Project	Female	2010	no_roads	8
28	-57.39	-17.8411	Panthera_Pantanal-Jaguar-Project	Female	2010	no_roads	8
28	-57.39	-17.8411	Panthera_Pantanal-Jaguar-Project	Female	2010	no_roads	8
28	-57.3912	-17.8412	Panthera_Pantanal-Jaguar-Project	Female	2010	no_roads	8
28	-57.3867	-17.8374	Panthera_Pantanal-Jaguar-Project	Female	2010	no_roads	8
28	-57.3752	-17.8321	Panthera_Pantanal-Jaguar-Project	Female	2010	no_roads	8
28	-57.4019	-17.858	Panthera_Pantanal-Jaguar-Project	Female	2010	no_roads	8
28	-57.3929	-17.8603	Panthera_Pantanal-Jaguar-Project	Female	2010	no_roads	8
28	-57.4098	-17.8528	Panthera_Pantanal-Jaguar-Project	Female	2010	no_roads	8
28	-57.4263	-17.857	Panthera_Pantanal-Jaguar-Project	Female	2010	no_roads	8
28	-57.4082	-17.8509	Panthera_Pantanal-Jaguar-Project	Female	2010	no_roads	8
28	-57.4058	-17.8489	Panthera_Pantanal-Jaguar-Project	Female	2010	no_roads	8
28	-57.3899	-17.869	Panthera_Pantanal-Jaguar-Project	Female	2010	no_roads	8
28	-57.4001	-17.8664	Panthera_Pantanal-Jaguar-Project	Female	2010	no_roads	8
28	-57.3962	-17.8404	Panthera_Pantanal-Jaguar-Project	Female	2010	no_roads	8
28	-57.3883	-17.8387	Panthera_Pantanal-Jaguar-Project	Female	2010	no_roads	8
28	-57.3892	-17.8426	Panthera_Pantanal-Jaguar-Project	Female	2010	no_roads	8
28	-57.4027	-17.8234	Panthera_Pantanal-Jaguar-Project	Female	2010	no_roads	8
28	-57.3852	-17.8334	Panthera_Pantanal-Jaguar-Project	Female	2010	no_roads	8
28	-57.3715	-17.8192	Panthera_Pantanal-Jaguar-Project	Female	2010	no_roads	8
28	-57.3848	-17.8282	Panthera_Pantanal-Jaguar-Project	Female	2010	no_roads	8
28	-57.3683	-17.8598	Panthera_Pantanal-Jaguar-Project	Female	2010	no_roads	8
28	-57.3713	-17.8319	Panthera_Pantanal-Jaguar-Project	Female	2010	no_roads	8
28	-57.3865	-17.8434	Panthera_Pantanal-Jaguar-Project	Female	2010	no_roads	8
28	-57.3906	-17.8458	Panthera_Pantanal-Jaguar-Project	Female	2010	no_roads	8
28	-57.3906	-17.8457	Panthera_Pantanal-Jaguar-Project	Female	2010	no_roads	8
28	-57.3905	-17.8458	Panthera_Pantanal-Jaguar-Project	Female	2010	no_roads	8
28	-57.3907	-17.8455	Panthera_Pantanal-Jaguar-Project	Female	2010	no_roads	8
28	-57.3903	-17.8455	Panthera_Pantanal-Jaguar-Project	Female	2010	no_roads	8
28	-57.3964	-17.8542	Panthera_Pantanal-Jaguar-Project	Female	2010	no_roads	8
28	-57.4116	-17.8452	Panthera_Pantanal-Jaguar-Project	Female	2010	no_roads	8
28	-57.4016	-17.8431	Panthera_Pantanal-Jaguar-Project	Female	2010	no_roads	8
28	-57.414	-17.8588	Panthera_Pantanal-Jaguar-Project	Female	2010	no_roads	8
28	-57.4148	-17.8625	Panthera_Pantanal-Jaguar-Project	Female	2010	no_roads	8
28	-57.4148	-17.8623	Panthera_Pantanal-Jaguar-Project	Female	2010	no_roads	8
28	-57.4275	-17.8577	Panthera_Pantanal-Jaguar-Project	Female	2010	no_roads	8
28	-57.4195	-17.8533	Panthera_Pantanal-Jaguar-Project	Female	2010	no_roads	8
28	-57.4195	-17.854	Panthera_Pantanal-Jaguar-Project	Female	2010	no_roads	8
28	-57.4423	-17.8539	Panthera_Pantanal-Jaguar-Project	Female	2010	no_roads	8
28	-57.4121	-17.8523	Panthera_Pantanal-Jaguar-Project	Female	2010	no_roads	8
28	-57.4087	-17.8505	Panthera_Pantanal-Jaguar-Project	Female	2010	no_roads	8
28	-57.4215	-17.8423	Panthera_Pantanal-Jaguar-Project	Female	2010	no_roads	8
28	-57.4194	-17.8454	Panthera_Pantanal-Jaguar-Project	Female	2010	no_roads	8
28	-57.395	-17.8718	Panthera_Pantanal-Jaguar-Project	Female	2010	no_roads	8
28	-57.4	-17.8728	Panthera_Pantanal-Jaguar-Project	Female	2010	no_roads	8
28	-57.4038	-17.8738	Panthera_Pantanal-Jaguar-Project	Female	2010	no_roads	8
28	-57.4038	-17.8735	Panthera_Pantanal-Jaguar-Project	Female	2010	no_roads	8
28	-57.4038	-17.8674	Panthera_Pantanal-Jaguar-Project	Female	2010	no_roads	8
28	-57.4059	-17.8289	Panthera_Pantanal-Jaguar-Project	Female	2010	no_roads	8
29	-57.3641	-17.8641	Panthera_Pantanal-Jaguar-Project	Female	2011	no_roads	8
29	-57.363	-17.8649	Panthera_Pantanal-Jaguar-Project	Female	2011	no_roads	8
29	-57.3502	-17.8375	Panthera_Pantanal-Jaguar-Project	Female	2011	no_roads	8
29	-57.3965	-17.8522	Panthera_Pantanal-Jaguar-Project	Female	2011	no_roads	8
29	-57.3899	-17.8474	Panthera_Pantanal-Jaguar-Project	Female	2011	no_roads	8
29	-57.385	-17.8655	Panthera_Pantanal-Jaguar-Project	Female	2011	no_roads	8
29	-57.3555	-17.844	Panthera_Pantanal-Jaguar-Project	Female	2011	no_roads	8
29	-57.3957	-17.8515	Panthera_Pantanal-Jaguar-Project	Female	2011	no_roads	8
29	-57.3935	-17.8616	Panthera_Pantanal-Jaguar-Project	Female	2011	no_roads	8
29	-57.384	-17.8516	Panthera_Pantanal-Jaguar-Project	Female	2011	no_roads	8
29	-57.3847	-17.8663	Panthera_Pantanal-Jaguar-Project	Female	2011	no_roads	8
29	-57.39	-17.8659	Panthera_Pantanal-Jaguar-Project	Female	2011	no_roads	8
29	-57.3963	-17.86	Panthera_Pantanal-Jaguar-Project	Female	2011	no_roads	8
29	-57.3965	-17.8518	Panthera_Pantanal-Jaguar-Project	Female	2011	no_roads	8
29	-57.4014	-17.8364	Panthera_Pantanal-Jaguar-Project	Female	2011	no_roads	8
29	-57.4063	-17.8324	Panthera_Pantanal-Jaguar-Project	Female	2011	no_roads	8
29	-57.4066	-17.8323	Panthera_Pantanal-Jaguar-Project	Female	2011	no_roads	8
29	-57.4066	-17.8323	Panthera_Pantanal-Jaguar-Project	Female	2011	no_roads	8
29	-57.4065	-17.8321	Panthera_Pantanal-Jaguar-Project	Female	2011	no_roads	8
29	-57.4066	-17.8325	Panthera_Pantanal-Jaguar-Project	Female	2011	no_roads	8
29	-57.3833	-17.8521	Panthera_Pantanal-Jaguar-Project	Female	2011	no_roads	8
29	-57.3896	-17.8667	Panthera_Pantanal-Jaguar-Project	Female	2011	no_roads	8
29	-57.39	-17.8662	Panthera_Pantanal-Jaguar-Project	Female	2011	no_roads	8
29	-57.3898	-17.8644	Panthera_Pantanal-Jaguar-Project	Female	2011	no_roads	8
29	-57.3898	-17.8644	Panthera_Pantanal-Jaguar-Project	Female	2011	no_roads	8
29	-57.3971	-17.859	Panthera_Pantanal-Jaguar-Project	Female	2011	no_roads	8
29	-57.3968	-17.8433	Panthera_Pantanal-Jaguar-Project	Female	2011	no_roads	8
29	-57.3944	-17.8417	Panthera_Pantanal-Jaguar-Project	Female	2011	no_roads	8
29	-57.3703	-17.857	Panthera_Pantanal-Jaguar-Project	Female	2011	no_roads	8
29	-57.3792	-17.8694	Panthera_Pantanal-Jaguar-Project	Female	2011	no_roads	8
29	-57.3669	-17.8663	Panthera_Pantanal-Jaguar-Project	Female	2011	no_roads	8
29	-57.3684	-17.8606	Panthera_Pantanal-Jaguar-Project	Female	2011	no_roads	8
29	-57.3857	-17.8307	Panthera_Pantanal-Jaguar-Project	Female	2011	no_roads	8
29	-57.3838	-17.8415	Panthera_Pantanal-Jaguar-Project	Female	2011	no_roads	8
29	-57.3719	-17.8615	Panthera_Pantanal-Jaguar-Project	Female	2011	no_roads	8
29	-57.3752	-17.8706	Panthera_Pantanal-Jaguar-Project	Female	2011	no_roads	8
29	-57.3717	-17.865	Panthera_Pantanal-Jaguar-Project	Female	2011	no_roads	8
29	-57.3752	-17.8746	Panthera_Pantanal-Jaguar-Project	Female	2011	no_roads	8
29	-57.3714	-17.835	Panthera_Pantanal-Jaguar-Project	Female	2011	no_roads	8
29	-57.3797	-17.8737	Panthera_Pantanal-Jaguar-Project	Female	2011	no_roads	8
29	-57.3703	-17.8568	Panthera_Pantanal-Jaguar-Project	Female	2011	no_roads	8
29	-57.3877	-17.8672	Panthera_Pantanal-Jaguar-Project	Female	2011	no_roads	8
29	-57.3866	-17.857	Panthera_Pantanal-Jaguar-Project	Female	2011	no_roads	8
29	-57.3811	-17.8722	Panthera_Pantanal-Jaguar-Project	Female	2011	no_roads	8
29	-57.3941	-17.8399	Panthera_Pantanal-Jaguar-Project	Female	2011	no_roads	8
30	-56.6903	-17.3348	Panthera_Pantanal-Jaguar-Project	Female	2011	no_roads	7
30	-56.6824	-17.3234	Panthera_Pantanal-Jaguar-Project	Female	2011	no_roads	7
30	-56.6824	-17.3235	Panthera_Pantanal-Jaguar-Project	Female	2011	no_roads	7
30	-56.7278	-17.3675	Panthera_Pantanal-Jaguar-Project	Female	2011	no_roads	7
30	-56.7279	-17.3675	Panthera_Pantanal-Jaguar-Project	Female	2011	no_roads	7
30	-56.7285	-17.3684	Panthera_Pantanal-Jaguar-Project	Female	2011	no_roads	7
30	-56.7276	-17.3685	Panthera_Pantanal-Jaguar-Project	Female	2011	no_roads	7
30	-56.7423	-17.3636	Panthera_Pantanal-Jaguar-Project	Female	2011	no_roads	7
30	-56.7202	-17.3499	Panthera_Pantanal-Jaguar-Project	Female	2011	no_roads	7
30	-56.7187	-17.3503	Panthera_Pantanal-Jaguar-Project	Female	2011	no_roads	7
30	-56.7005	-17.3563	Panthera_Pantanal-Jaguar-Project	Female	2011	no_roads	7
30	-56.704	-17.359	Panthera_Pantanal-Jaguar-Project	Female	2011	no_roads	7
30	-56.7107	-17.3228	Panthera_Pantanal-Jaguar-Project	Female	2011	no_roads	7
30	-56.7057	-17.3251	Panthera_Pantanal-Jaguar-Project	Female	2011	no_roads	7
30	-56.7121	-17.3242	Panthera_Pantanal-Jaguar-Project	Female	2011	no_roads	7
30	-56.7106	-17.3242	Panthera_Pantanal-Jaguar-Project	Female	2011	no_roads	7
30	-56.7107	-17.3242	Panthera_Pantanal-Jaguar-Project	Female	2011	no_roads	7
30	-56.7118	-17.323	Panthera_Pantanal-Jaguar-Project	Female	2011	no_roads	7
30	-56.7114	-17.3235	Panthera_Pantanal-Jaguar-Project	Female	2011	no_roads	7
30	-56.7103	-17.3234	Panthera_Pantanal-Jaguar-Project	Female	2011	no_roads	7
30	-56.7057	-17.3237	Panthera_Pantanal-Jaguar-Project	Female	2011	no_roads	7
30	-56.7094	-17.322	Panthera_Pantanal-Jaguar-Project	Female	2011	no_roads	7
30	-56.713	-17.319	Panthera_Pantanal-Jaguar-Project	Female	2011	no_roads	7
30	-56.7154	-17.3202	Panthera_Pantanal-Jaguar-Project	Female	2011	no_roads	7
30	-56.7121	-17.3268	Panthera_Pantanal-Jaguar-Project	Female	2011	no_roads	7
30	-56.7143	-17.328	Panthera_Pantanal-Jaguar-Project	Female	2011	no_roads	7
30	-56.7106	-17.3242	Panthera_Pantanal-Jaguar-Project	Female	2011	no_roads	7
30	-56.7103	-17.3245	Panthera_Pantanal-Jaguar-Project	Female	2011	no_roads	7
30	-56.7076	-17.3247	Panthera_Pantanal-Jaguar-Project	Female	2011	no_roads	7
30	-56.7072	-17.3232	Panthera_Pantanal-Jaguar-Project	Female	2011	no_roads	7
30	-56.7107	-17.322	Panthera_Pantanal-Jaguar-Project	Female	2011	no_roads	7
30	-56.7134	-17.3237	Panthera_Pantanal-Jaguar-Project	Female	2011	no_roads	7
30	-56.7172	-17.3257	Panthera_Pantanal-Jaguar-Project	Female	2011	no_roads	7
30	-56.7103	-17.3245	Panthera_Pantanal-Jaguar-Project	Female	2011	no_roads	7
30	-56.713	-17.3236	Panthera_Pantanal-Jaguar-Project	Female	2011	no_roads	7
30	-56.6953	-17.3334	Panthera_Pantanal-Jaguar-Project	Female	2011	no_roads	7
30	-56.6961	-17.3339	Panthera_Pantanal-Jaguar-Project	Female	2011	no_roads	7
30	-56.7106	-17.3287	Panthera_Pantanal-Jaguar-Project	Female	2011	no_roads	7
30	-56.7126	-17.3284	Panthera_Pantanal-Jaguar-Project	Female	2011	no_roads	7
30	-56.7105	-17.3409	Panthera_Pantanal-Jaguar-Project	Female	2011	no_roads	7
30	-56.708	-17.3469	Panthera_Pantanal-Jaguar-Project	Female	2011	no_roads	7
30	-56.7081	-17.3469	Panthera_Pantanal-Jaguar-Project	Female	2011	no_roads	7
30	-56.7076	-17.3475	Panthera_Pantanal-Jaguar-Project	Female	2011	no_roads	7
30	-56.7018	-17.3539	Panthera_Pantanal-Jaguar-Project	Female	2011	no_roads	7
30	-56.702	-17.3524	Panthera_Pantanal-Jaguar-Project	Female	2011	no_roads	7
30	-56.6969	-17.3533	Panthera_Pantanal-Jaguar-Project	Female	2011	no_roads	7
30	-56.6983	-17.3508	Panthera_Pantanal-Jaguar-Project	Female	2011	no_roads	7
30	-56.6965	-17.3474	Panthera_Pantanal-Jaguar-Project	Female	2011	no_roads	7
30	-56.7156	-17.3533	Panthera_Pantanal-Jaguar-Project	Female	2011	no_roads	7
30	-56.7503	-17.3541	Panthera_Pantanal-Jaguar-Project	Female	2011	no_roads	7
30	-56.7502	-17.3538	Panthera_Pantanal-Jaguar-Project	Female	2011	no_roads	7
30	-56.7387	-17.3557	Panthera_Pantanal-Jaguar-Project	Female	2011	no_roads	7
30	-56.701	-17.3311	Panthera_Pantanal-Jaguar-Project	Female	2011	no_roads	7
30	-56.7012	-17.3317	Panthera_Pantanal-Jaguar-Project	Female	2011	no_roads	7
30	-56.7213	-17.3313	Panthera_Pantanal-Jaguar-Project	Female	2011	no_roads	7
30	-56.7104	-17.345	Panthera_Pantanal-Jaguar-Project	Female	2011	no_roads	7
30	-56.708	-17.3533	Panthera_Pantanal-Jaguar-Project	Female	2011	no_roads	7
30	-56.7198	-17.3509	Panthera_Pantanal-Jaguar-Project	Female	2011	no_roads	7
30	-56.7103	-17.3512	Panthera_Pantanal-Jaguar-Project	Female	2011	no_roads	7
30	-56.7169	-17.3503	Panthera_Pantanal-Jaguar-Project	Female	2012	no_roads	7
30	-56.7193	-17.3522	Panthera_Pantanal-Jaguar-Project	Female	2012	no_roads	7
30	-56.7099	-17.3544	Panthera_Pantanal-Jaguar-Project	Female	2012	no_roads	7
30	-56.7103	-17.3546	Panthera_Pantanal-Jaguar-Project	Female	2012	no_roads	7
30	-56.7175	-17.3538	Panthera_Pantanal-Jaguar-Project	Female	2012	no_roads	7
30	-56.7163	-17.3538	Panthera_Pantanal-Jaguar-Project	Female	2012	no_roads	7
30	-56.7033	-17.359	Panthera_Pantanal-Jaguar-Project	Female	2012	no_roads	7
30	-56.7445	-17.3513	Panthera_Pantanal-Jaguar-Project	Female	2012	no_roads	7
30	-56.744	-17.3515	Panthera_Pantanal-Jaguar-Project	Female	2012	no_roads	7
30	-56.7439	-17.3516	Panthera_Pantanal-Jaguar-Project	Female	2012	no_roads	7
30	-56.75	-17.3473	Panthera_Pantanal-Jaguar-Project	Female	2012	no_roads	7
30	-56.7528	-17.3507	Panthera_Pantanal-Jaguar-Project	Female	2012	no_roads	7
30	-56.7526	-17.3505	Panthera_Pantanal-Jaguar-Project	Female	2012	no_roads	7
30	-56.7393	-17.3514	Panthera_Pantanal-Jaguar-Project	Female	2012	no_roads	7
30	-56.7218	-17.329	Panthera_Pantanal-Jaguar-Project	Female	2012	no_roads	7
30	-56.7059	-17.3173	Panthera_Pantanal-Jaguar-Project	Female	2012	no_roads	7
30	-56.7017	-17.3429	Panthera_Pantanal-Jaguar-Project	Female	2012	no_roads	7
30	-56.7164	-17.3331	Panthera_Pantanal-Jaguar-Project	Female	2012	no_roads	7
30	-56.7189	-17.3347	Panthera_Pantanal-Jaguar-Project	Female	2012	no_roads	7
30	-56.7242	-17.3282	Panthera_Pantanal-Jaguar-Project	Female	2012	no_roads	7
30	-56.7396	-17.3275	Panthera_Pantanal-Jaguar-Project	Female	2012	no_roads	7
30	-56.7371	-17.3353	Panthera_Pantanal-Jaguar-Project	Female	2012	no_roads	7
30	-56.7243	-17.3368	Panthera_Pantanal-Jaguar-Project	Female	2012	no_roads	7
30	-56.7003	-17.3479	Panthera_Pantanal-Jaguar-Project	Female	2012	no_roads	7
30	-56.7092	-17.3469	Panthera_Pantanal-Jaguar-Project	Female	2012	no_roads	7
30	-56.7079	-17.3361	Panthera_Pantanal-Jaguar-Project	Female	2012	no_roads	7
30	-56.7237	-17.3309	Panthera_Pantanal-Jaguar-Project	Female	2012	no_roads	7
30	-56.7243	-17.33	Panthera_Pantanal-Jaguar-Project	Female	2012	no_roads	7
30	-56.7217	-17.3316	Panthera_Pantanal-Jaguar-Project	Female	2012	no_roads	7
30	-56.7217	-17.3316	Panthera_Pantanal-Jaguar-Project	Female	2012	no_roads	7
30	-56.7196	-17.3333	Panthera_Pantanal-Jaguar-Project	Female	2012	no_roads	7
30	-56.7106	-17.3355	Panthera_Pantanal-Jaguar-Project	Female	2012	no_roads	7
30	-56.7104	-17.3352	Panthera_Pantanal-Jaguar-Project	Female	2012	no_roads	7
30	-56.7219	-17.3308	Panthera_Pantanal-Jaguar-Project	Female	2012	no_roads	7
30	-56.7238	-17.3302	Panthera_Pantanal-Jaguar-Project	Female	2012	no_roads	7
30	-56.7188	-17.3264	Panthera_Pantanal-Jaguar-Project	Female	2012	no_roads	7
30	-56.7114	-17.3258	Panthera_Pantanal-Jaguar-Project	Female	2012	no_roads	7
30	-56.712	-17.3262	Panthera_Pantanal-Jaguar-Project	Female	2012	no_roads	7
30	-56.7051	-17.3316	Panthera_Pantanal-Jaguar-Project	Female	2012	no_roads	7
30	-56.7052	-17.3315	Panthera_Pantanal-Jaguar-Project	Female	2012	no_roads	7
30	-56.7048	-17.3305	Panthera_Pantanal-Jaguar-Project	Female	2012	no_roads	7
30	-56.6945	-17.3356	Panthera_Pantanal-Jaguar-Project	Female	2012	no_roads	7
30	-56.7027	-17.3381	Panthera_Pantanal-Jaguar-Project	Female	2012	no_roads	7
30	-56.7029	-17.3403	Panthera_Pantanal-Jaguar-Project	Female	2012	no_roads	7
30	-56.7102	-17.3352	Panthera_Pantanal-Jaguar-Project	Female	2012	no_roads	7
30	-56.6945	-17.356	Panthera_Pantanal-Jaguar-Project	Female	2012	no_roads	7
30	-56.7002	-17.3561	Panthera_Pantanal-Jaguar-Project	Female	2012	no_roads	7
30	-56.732	-17.3536	Panthera_Pantanal-Jaguar-Project	Female	2012	no_roads	7
30	-56.7188	-17.3496	Panthera_Pantanal-Jaguar-Project	Female	2012	no_roads	7
[truncated: 10,091 more rows]
